# Supplementary material for: Precise prediction of phase-separation key residues by machine learning
Source: Nat Commun. 2024 Mar 26;15:2662. doi: 10.1038/s41467-024-46901-9 (PMC10965946; doi:10.1038/s41467-024-46901-9)
Supplement: Supplementary file 5 — Supplementary Data 1 [file 41467_2024_46901_MOESM5_ESM.xlsx]

## Sheet: sheet1
Supplementary Data File 1: Phase separation probabilities of all the reviewed human proteins. The table presents the phase separation probabilities predicted by the PSPHunter algorithm for all proteins. The data are also available on our web service (http://psphunter.stemcellding.org/dataset.php). The first column of the table contains the UniProt ID of each protein, the second column contains th…
Uniprot	Gene	Probability	Type
O14979	HNRDL	0.997	PSProteome
P22626	ROA2	0.997	PSProteome
P09651	ROA1	0.995	PSProteome
P31943	HNRH1	0.995	PSProteome
Q99729	ROAA	0.995	PSProteome
P51991	ROA3	0.994	PSProteome
Q14103	HNRPD	0.994	PSProteome
P55795	HNRH2	0.994	PSProteome
Q13148	TADBP	0.991	PSProteome
Q96EP5	DAZP1	0.991	PSProteome
Q12906	ILF3	0.991	PSProteome
O00571	DDX3X	0.989	PSProteome
Q9Y5A9	YTHD2	0.988	PSProteome
Q9BYJ9	YTHD1	0.986	PSProteome
Q07666	KHDR1	0.986	PSProteome
Q13151	ROA0	0.985	PSProteome
O14641	DVL2	0.985	PSProteome
Q32P51	RA1L2	0.984	PSProteome
P43243	MATR3	0.984	PSProteome
P35637	FUS	0.984	PSProteome
P31942	HNRH3	0.983	PSProteome
Q92841	DDX17	0.983	PSProteome
P11940	PABP1	0.982	PSProteome
Q13283	G3BP1	0.981	PSProteome
P23246	SFPQ	0.981	PSProteome
O60506	HNRPQ	0.981	PSProteome
Q01844	EWS	0.98	PSProteome
Q96AE4	FUBP1	0.98	PSProteome
Q9BUJ2	HNRL1	0.979	PSProteome
Q9NYB9	ABI2	0.978	PSProteome
Q01085	TIAR	0.977	PSProteome
Q92997	DVL3	0.977	PSProteome
P26368	U2AF2	0.976	PSProteome
Q16637	SMN	0.976	PSProteome
Q15233	NONO	0.976	PSProteome
O43390	HNRPR	0.976	PSProteome
Q07157	ZO1	0.975	PSProteome
Q96B97	SH3K1	0.974	PSProteome
Q8WWM7	ATX2L	0.974	PSProteome
P33240	CSTF2	0.973	PSProteome
P00519	ABL1	0.973	PSProteome
Q14011	CIRBP	0.973	PSProteome
Q06787	FMR1	0.973	PSProteome
O00267	SPT5H	0.972	PSProteome
Q96I24	FUBP3	0.972	PSProteome
Q13627	DYR1A	0.971	PSProteome
O00401	WASL	0.971	PSProteome
Q15637	SF01	0.971	PSProteome
Q00839	HNRPU	0.971	PSProteome
Q92804	RBP56	0.97	PSProteome
Q14247	SRC8	0.97	PSProteome
Q86XP3	DDX42	0.97	PSProteome
A0A024RB53	HNRPA1	0.968	PSProteome
P38432	COIL	0.968	PSProteome
P10636	TAU	0.968	PSProteome
P52948	NUP98	0.968	PSProteome
P17844	DDX5	0.967	PSProteome
Q9UDY2	ZO2	0.965	PSProteome
P22087	FBRL	0.964	PSProteome
K7EK33	DAZAP1	0.964	PSProteome
P10275	ANDR	0.964	PSProteome
P61978	HNRPK	0.964	PSProteome
P04637	P53	0.963	PSProteome
Q9UN86	G3BP2	0.963	PSProteome
P98179	RBM3	0.962	PSProteome
Q7Z739	YTHD3	0.962	PSProteome
Q8WXF1	PSPC1	0.962	PSProteome
Q92945	FUBP2	0.962	PSProteome
O95793	STAU1	0.962	PSProteome
Q8IZP0	ABI1	0.961	PSProteome
P98175	RBM10	0.961	PSProteome
Q99700	ATX2	0.959	PSProteome
P06748	NPM	0.959	PSProteome
Q15056	IF4H	0.957	PSProteome
Q13310	PABP4	0.957	PSProteome
P51116	FXR2	0.957	PSProteome
P25490	TYY1	0.957	PSProteome
P31483	TIA1	0.956	PSProteome
P24928	RPB1	0.956	PSProteome
Q86V81	THOC4	0.956	PSProteome
Q96PK6	RBM14	0.955	PSProteome
P50995	ANX11	0.955	PSProteome
P51608	MECP2	0.955	PSProteome
P50552	VASP	0.954	PSProteome
P14866	HNRPL	0.953	PSProteome
Q8TAQ2	SMRC2	0.953	PSProteome
G8JLB6	HNRNPH1	0.952	PSProteome
P52597	HNRPF	0.952	PSProteome
Q15717	ELAV1	0.951	PSProteome
P48431	SOX2	0.95	PSProteome
Q13094	LCP2	0.949	PSProteome
P01106	MYC	0.949	PSProteome
P17600	SYN1	0.949	PSProteome
P17931	LEG3	0.949	PSProteome
Q6PKG0	LARP1	0.949	PSProteome
Q15811	ITSN1	0.948	PSProteome
Q12888	TP53B	0.948	PSProteome
Q9UHD8	2022-09-09	0.948	PSProteome
Q9ULX6	AKP8L	0.948	PSProteome
P67809	YBOX1	0.948	PSProteome
P42684	ABL2	0.946	PSProteome
Q15648	MED1	0.945	PSProteome
Q9UPQ9	TNR6B	0.945	PSProteome
P07910	HNRPC	0.945	PSProteome
Q9UKM9	RALY	0.945	PSProteome
Q9UHD9	UBQL2	0.944	PSProteome
Q9NR30	DDX21	0.944	PSProteome
Q9NQZ3	DAZ1	0.943	PSProteome
O43823	AKAP8	0.943	PSProteome
Q13501	SQSTM	0.942	PSProteome
Q92922	SMRC1	0.942	PSProteome
Q9UER7	DAXX	0.941	PSProteome
O95817	BAG3	0.941	PSProteome
Q15459	SF3A1	0.941	PSProteome
Q96S59	RANB9	0.941	PSProteome
Q8NC51	PAIRB	0.941	PSProteome
Q9H0L4	CSTFT	0.94	PSProteome
O43432	IF4G3	0.94	PSProteome
O60885	BRD4	0.94	PSProteome
Q9H4G0	E41L1	0.94	PSProteome
Q9NWB1	RFOX1	0.939	PSProteome
O75190	DNJB6	0.939	PSProteome
P26599	PTBP1	0.938	PSProteome
P51532	SMCA4	0.937	PSProteome
Q9UPP1	PHF8	0.937	PSProteome
Q15047	SETB1	0.937	PSProteome
Q07889	SOS1	0.936	PSProteome
Q13823	NOG2	0.936	PSProteome
D6RBZ0	HNRNPAB	0.936	PSProteome
Q8NCA5	FA98A	0.936	PSProteome
O95835	LATS1	0.936	PSProteome
Q13625	ASPP2	0.936	PSProteome
B1PRL2	B1PRL2	0.935	PSProteome
P78352	DLG4	0.935	PSProteome
Q9UKV8	AGO2	0.935	PSProteome
P38159	RBMX	0.935	PSProteome
Q14498	RBM39	0.935	PSProteome
Q16630	CPSF6	0.935	PSProteome
O60563	CCNT1	0.934	PSProteome
O43670	ZN207	0.934	PSProteome
P49790	NU153	0.934	PSProteome
O14640	DVL1	0.934	PSProteome
Q9Y5X1	SNX9	0.933	PSProteome
P46087	NOP2	0.933	PSProteome
P52756	RBM5	0.933	PSProteome
P55854	SUMO3	0.932	PSProteome
P62993	GRB2	0.931	PSProteome
Q93052	LPP	0.931	PSProteome
P54727	RD23B	0.931	PSProteome
O43251	RFOX2	0.931	PSProteome
Q08211	DHX9	0.931	PSProteome
P23769	GATA2	0.93	PSProteome
Q9NY12	GAR1	0.93	PSProteome
P06241	FYN	0.93	PSProteome
P45973	CBX5	0.929	PSProteome
O15169	AXIN1	0.929	PSProteome
Q13435	SF3B2	0.929	PSProteome
P78344	IF4G2	0.928	PSProteome
P38646	GRP75	0.928	PSProteome
Q5T8P6	RBM26	0.928	PSProteome
Q9Y6Q9	NCOA3	0.928	PSProteome
Q96ST3	SIN3A	0.928	PSProteome
Q9UPN9	TRI33	0.928	PSProteome
Q8N684	CPSF7	0.927	PSProteome
Q14677	EPN4	0.927	PSProteome
P14618	KPYM	0.926	PSProteome
P26196	DDX6	0.926	PSProteome
Q5BKZ1	ZN326	0.926	PSProteome
Q96J02	ITCH	0.926	PSProteome
Q92734	TFG	0.926	PSProteome
P46777	RL5	0.925	PSProteome
P16333	NCK1	0.925	PSProteome
P04264	K2C1	0.925	PSProteome
P37198	NUP62	0.924	PSProteome
P03372	ESR1	0.924	PSProteome
Q14157	UBP2L	0.924	PSProteome
O15355	PPM1G	0.924	PSProteome
P11274	BCR	0.924	PSProteome
O94979	SC31A	0.924	PSProteome
Q6UN15	FIP1	0.923	PSProteome
O96013	PAK4	0.923	PSProteome
Q07955	SRSF1	0.923	PSProteome
P55265	DSRAD	0.923	PSProteome
Q68EM7	RHG17	0.923	PSProteome
P05067	APP	0.922	PSProteome
Q8WUM4	PDC6I	0.921	PSProteome
Q12959	DLG1	0.921	PSProteome
P11142	HSP7C	0.921	PSProteome
Q8IWX8	CHERP	0.921	PSProteome
Q01130	SRSF2	0.92	PSProteome
P29590	PML	0.92	PSProteome
P11021	GRP78	0.92	PSProteome
Q9UKX7	NUP50	0.92	PSProteome
O60341	KDM1A	0.92	PSProteome
P98082	DAB2	0.92	PSProteome
Q15942	ZYX	0.92	PSProteome
P15170	ERF3A	0.919	PSProteome
Q14444	CAPR1	0.919	PSProteome
P51114	FXR1	0.919	PSProteome
Q8TEW0	PARD3	0.919	PSProteome
P49840	GSK3A	0.919	PSProteome
P29353	SHC1	0.919	PSProteome
Q71U36	TBA1A	0.918	PSProteome
Q9UJU6	DBNL	0.918	PSProteome
Q14974	IMB1	0.917	PSProteome
Q04637	IF4G1	0.917	PSProteome
P33991	MCM4	0.917	PSProteome
Q8WV28	BLNK	0.916	PSProteome
P83916	CBX1	0.916	PSProteome
Q04726	TLE3	0.916	PSProteome
O60716	CTND1	0.915	PSProteome
P34932	HSP74	0.915	PSProteome
P27694	RFA1	0.914	PSProteome
P17066	HSP76	0.914	PSProteome
Q7Z417	NUFP2	0.914	PSProteome
Q06587	RING1	0.914	PSProteome
Q7L2J0	MEPCE	0.914	PSProteome
Q9P2K5	MYEF2	0.913	PSProteome
Q13153	PAK1	0.913	PSProteome
Q96HC4	PDLI5	0.913	PSProteome
Q14847	LASP1	0.913	PSProteome
Q9Y2J2	E41L3	0.913	PSProteome
Q9NZI8	IF2B1	0.912	PSProteome
P20073	ANXA7	0.912	PSProteome
Q9NRM7	LATS2	0.912	PSProteome
O15350	P73	0.912	PSProteome
O00257	CBX4	0.912	PSProteome
P54652	HSP72	0.911	PSProteome
Q13573	SNW1	0.911	PSProteome
O00425	IF2B3	0.911	PSProteome
O75400	PR40A	0.911	PSProteome
Q86SG3	DAZ4	0.91	PSProteome
Q96I25	SPF45	0.91	PSProteome
Q86U42	PABP2	0.909	PSProteome
Q14694	UBP10	0.909	PSProteome
Q13033	STRN3	0.909	PSProteome
Q9Y6G9	DC1L1	0.909	PSProteome
Q14781	CBX2	0.908	PSProteome
P51531	SMCA2	0.908	PSProteome
P10276	RARA	0.907	PSProteome
Q96QC0	PP1RA	0.907	PSProteome
P11171	41	0.907	PSProteome
O60884	DNJA2	0.907	PSProteome
Q9UHX1	PUF60	0.907	PSProteome
Q9NYV4	CDK12	0.907	PSProteome
P35908	K22E	0.907	PSProteome
O60271	JIP4	0.907	PSProteome
Q9Y2X9	ZN281	0.907	PSProteome
Q96DH6	MSI2H	0.906	PSProteome
Q96QZ7	MAGI1	0.906	PSProteome
O15226	NKRF	0.906	PSProteome
O75791	GRAP2	0.905	PSProteome
P40337	VHL	0.905	PSProteome
P23771	GATA3	0.905	PSProteome
P25205	MCM3	0.905	PSProteome
Q9Y6I3	EPN1	0.905	PSProteome
P25685	DNJB1	0.904	PSProteome
Q9NTZ6	RBM12	0.904	PSProteome
Q8WX93	PALLD	0.904	PSProteome
P46379	BAG6	0.904	PSProteome
Q08379	GOGA2	0.903	PSProteome
P52272	HNRPM	0.903	PSProteome
Q96T37	RBM15	0.903	PSProteome
Q16643	DREB	0.903	PSProteome
Q96KR1	ZFR	0.903	PSProteome
Q99081	HTF4	0.903	PSProteome
Q02078	MEF2A	0.903	PSProteome
Q68CZ2	TENS3	0.903	PSProteome
Q9NRR5	UBQL4	0.903	PSProteome
O95747	OXSR1	0.902	PSProteome
P23588	IF4B	0.901	PSProteome
Q92900	RENT1	0.901	PSProteome
P46937	YAP1	0.901	PSProteome
P42566	EPS15	0.9	PSProteome
P49959	MRE11	0.9	PSProteome
Q99459	CDC5L	0.9	PSProteome
Q01167	FOXK2	0.9	PSProteome
P19838	NFKB1	0.9	PSProteome
O14745	NHRF1	0.9	PSProteome
Q96F86	EDC3	0.899	PSProteome
O00410	IPO5	0.899	PSProteome
Q8IUD2	RB6I2	0.899	PSProteome
Q13263	TIF1B	0.899	PSProteome
Q8WYQ5	DGCR8	0.899	PSProteome
Q9Y2W2	WBP11	0.899	PSProteome
P27540	ARNT	0.899	PSProteome
P56945	BCAR1	0.899	PSProteome
P15923	TFE2	0.899	PSProteome
Q14134	TRI29	0.899	PSProteome
Q02241	KIF23	0.897	PSProteome
P22059	OSBP1	0.897	PSProteome
Q05397	FAK1	0.897	PSProteome
Q15022	SUZ12	0.897	PSProteome
P68104	EF1A1	0.897	PSProteome
P29350	PTN6	0.897	PSProteome
P55072	TERA	0.896	PSProteome
P46109	CRKL	0.896	PSProteome
O14964	HGS	0.896	PSProteome
P55196	AFAD	0.896	PSProteome
Q16186	ADRM1	0.896	PSProteome
Q92796	DLG3	0.896	PSProteome
Q9UNP9	PPIE	0.896	PSProteome
Q05639	EF1A2	0.895	PSProteome
Q5SSJ5	HP1B3	0.895	PSProteome
O00499	BIN1	0.895	PSProteome
Q13469	NFAC2	0.895	PSProteome
Q9NZN8	CNOT2	0.894	PSProteome
P49023	PAXI	0.894	PSProteome
P17275	JUNB	0.894	PSProteome
P62750	RL23A	0.893	PSProteome
P04156	PRIO	0.893	PSProteome
Q14684	RRP1B	0.893	PSProteome
Q1KMD3	HNRL2	0.893	PSProteome
P15884	ITF2	0.893	PSProteome
Q15596	NCOA2	0.893	PSProteome
Q6NUN9	ZN746	0.893	PSProteome
Q7KZF4	SND1	0.892	PSProteome
Q15554	TERF2	0.892	PSProteome
Q8NE71	ABCF1	0.892	PSProteome
Q13177	PAK2	0.892	PSProteome
P49757	NUMB	0.892	PSProteome
O43491	E41L2	0.892	PSProteome
P78362	SRPK2	0.892	PSProteome
Q86U86	PB1	0.892	PSProteome
Q00577	PURA	0.891	PSProteome
Q9GZR7	DDX24	0.891	PSProteome
Q08945	SSRP1	0.891	PSProteome
O14976	GAK	0.891	PSProteome
Q9Y230	RUVB2	0.89	PSProteome
Q92598	HS105	0.89	PSProteome
Q9P258	RCC2	0.89	PSProteome
Q9Y5V3	MAGD1	0.89	PSProteome
O95429	BAG4	0.89	PSProteome
P31689	DNJA1	0.889	PSProteome
Q7KZI7	MARK2	0.889	PSProteome
P50570	DYN2	0.889	PSProteome
Q5VWX1	KHDR2	0.889	PSProteome
Q96PU5	NED4L	0.889	PSProteome
Q12929	EPS8	0.889	PSProteome
O14776	TCRG1	0.889	PSProteome
Q9HCK8	CHD8	0.889	PSProteome
O95400	CD2B2	0.889	PSProteome
Q969G3	SMCE1	0.889	PSProteome
O75821	EIF3G	0.888	PSProteome
Q9HAU0	PKHA5	0.888	PSProteome
P26358	DNMT1	0.888	PSProteome
P13645	K1C10	0.888	PSProteome
P78347	GTF2I	0.888	PSProteome
Q92499	DDX1	0.888	PSProteome
Q13185	CBX3	0.888	PSProteome
O75367	H2AY	0.888	PSProteome
Q9NSY1	BMP2K	0.888	PSProteome
P51858	HDGF	0.888	PSProteome
Q00653	NFKB2	0.888	PSProteome
Q9UKL0	RCOR1	0.888	PSProteome
O15234	CASC3	0.887	PSProteome
P33992	MCM5	0.887	PSProteome
P09874	PARP1	0.887	PSProteome
P34931	HS71L	0.887	PSProteome
O43143	DHX15	0.887	PSProteome
Q9UMX0	UBQL1	0.887	PSProteome
Q9C0J8	WDR33	0.886	PSProteome
Q06124	PTN11	0.886	PSProteome
O76031	CLPX	0.886	PSProteome
Q02539	H11	0.886	PSProteome
Q92769	HDAC2	0.886	PSProteome
O14497	ARI1A	0.886	PSProteome
O75376	NCOR1	0.886	PSProteome
O00308	WWP2	0.886	PSProteome
P42858	HD	0.885	PSProteome
Q5SW79	CE170	0.885	PSProteome
Q01804	OTUD4	0.885	PSProteome
P55317	FOXA1	0.885	PSProteome
O43318	M3K7	0.885	PSProteome
Q9NR90	DAZ3	0.884	PSProteome
Q13547	HDAC1	0.884	PSProteome
Q6P1J9	CDC73	0.883	PSProteome
P15056	BRAF	0.883	PSProteome
P16403	H12	0.883	PSProteome
Q14671	PUM1	0.883	PSProteome
Q96EY1	DNJA3	0.883	PSProteome
P40222	TXLNA	0.883	PSProteome
P40425	PBX2	0.883	PSProteome
O43663	PRC1	0.882	PSProteome
O75928	PIAS2	0.882	PSProteome
Q15365	PCBP1	0.882	PSProteome
Q9H0D6	XRN2	0.882	PSProteome
Q9Y6M1	IF2B2	0.882	PSProteome
P07947	YES	0.882	PSProteome
Q9BQE3	TBA1C	0.882	PSProteome
Q15427	SF3B4	0.882	PSProteome
Q8N6T3	ARFG1	0.882	PSProteome
Q13330	MTA1	0.882	PSProteome
O14980	XPO1	0.881	PSProteome
Q9NQI0	DDX4	0.881	PSProteome
P68363	TBA1B	0.881	PSProteome
Q05193	DYN1	0.881	PSProteome
Q8WWY3	PRP31	0.881	PSProteome
Q7L014	DDX46	0.881	PSProteome
Q9P2N5	RBM27	0.881	PSProteome
Q9Y5K6	CD2AP	0.881	PSProteome
P49736	MCM2	0.88	PSProteome
P36578	RL4	0.88	PSProteome
Q14004	CDK13	0.88	PSProteome
Q5TCZ1	SPD2A	0.88	PSProteome
P35568	IRS1	0.88	PSProteome
Q01860	PO5F1	0.88	PSProteome
P35611	ADDA	0.879	PSProteome
Q9NR12	PDLI7	0.879	PSProteome
P49674	KC1E	0.879	PSProteome
Q92522	H1X	0.879	PSProteome
O43395	PRPF3	0.879	PSProteome
Q9UBL3	ASH2L	0.879	PSProteome
Q8IVT5	KSR1	0.879	PSProteome
Q04206	TF65	0.879	PSProteome
Q9C0C9	UBE2O	0.879	PSProteome
Q8NE35	CPEB3	0.878	PSProteome
P08758	ANXA5	0.877	PSProteome
Q01105	SET	0.877	PSProteome
P06396	GELS	0.877	PSProteome
Q9Y6W5	WASF2	0.877	PSProteome
Q9P2K3	RCOR3	0.877	PSProteome
Q9UJU2	LEF1	0.877	PSProteome
Q13595	TRA2A	0.877	PSProteome
Q9NSC5	HOME3	0.876	PSProteome
Q9UQB8	BAIP2	0.876	PSProteome
O94842	TOX4	0.876	PSProteome
Q7Z5Q1	CPEB2	0.875	PSProteome
Q9P275	UBP36	0.875	PSProteome
Q92925	SMRD2	0.875	PSProteome
Q9UBC2	EP15R	0.875	PSProteome
P02545	LMNA	0.875	PSProteome
P62995	TRA2B	0.875	PSProteome
Q6W2J9	BCOR	0.875	PSProteome
Q96SB4	SRPK1	0.875	PSProteome
Q8TDD1	DDX54	0.874	PSProteome
Q12873	CHD3	0.873	PSProteome
Q9UI08	EVL	0.872	PSProteome
Q96KQ7	EHMT2	0.872	PSProteome
Q9BWW4	SSBP3	0.872	PSProteome
P16753	UL80	0.871	PSProteome
Q14839	CHD4	0.871	PSProteome
Q14203	DCTN1	0.871	PSProteome
P50991	TCPD	0.871	PSProteome
O76021	RL1D1	0.871	PSProteome
Q00341	VIGLN	0.871	PSProteome
P05412	JUN	0.871	PSProteome
Q13243	SRSF5	0.871	PSProteome
P46108	CRK	0.871	PSProteome
O60610	DIAP1	0.871	PSProteome
A0A2R8Y4L2	HNRNPA1P48	0.87	PSProteome
O95819	M4K4	0.87	PSProteome
P53992	SC24C	0.87	PSProteome
O43166	SI1L1	0.87	PSProteome
Q14669	TRIPC	0.87	PSProteome
Q92777	SYN2	0.869	PSProteome
Q9Y4Z0	LSM4	0.869	PSProteome
P18206	VINC	0.869	PSProteome
P07305	H10	0.869	PSProteome
Q12778	FOXO1	0.869	PSProteome
P43699	NKX21	0.869	PSProteome
Q05209	PTN12	0.869	PSProteome
O43815	STRN	0.868	PSProteome
Q96SB3	NEB2	0.868	PSProteome
O60216	RAD21	0.868	PSProteome
P08047	SP1	0.868	PSProteome
O00139	KIF2A	0.868	PSProteome
O94776	MTA2	0.868	PSProteome
Q9BXP5	SRRT	0.867	PSProteome
P49368	TCPG	0.867	PSProteome
Q9Y266	NUDC	0.867	PSProteome
Q9H2P0	ADNP	0.867	PSProteome
P35527	K1C9	0.867	PSProteome
Q9UKE5	TNIK	0.867	PSProteome
P13639	EF2	0.866	PSProteome
Q14241	ELOA1	0.866	PSProteome
Q15424	SAFB1	0.866	PSProteome
O60333	KIF1B	0.866	PSProteome
P22314	UBA1	0.866	PSProteome
Q01780	EXOSX	0.866	PSProteome
Q16666	IF16	0.866	PSProteome
O15357	SHIP2	0.866	PSProteome
P0CG48	UBC	0.865	PSProteome
P04792	HSPB1	0.865	PSProteome
Q15287	RNPS1	0.865	PSProteome
P10412	H14	0.865	PSProteome
P61247	RS3A	0.865	PSProteome
P08240	SRPR	0.865	PSProteome
O43290	SNUT1	0.865	PSProteome
Q63ZY3	KANK2	0.865	PSProteome
P22681	CBL	0.865	PSProteome
P54725	RD23A	0.865	PSProteome
Q96PV0	SYGP1	0.864	PSProteome
P15880	RS2	0.864	PSProteome
Q99661	KIF2C	0.864	PSProteome
Q09472	EP300	0.863	PSProteome
Q8N7H5	PAF1	0.863	PSProteome
Q9NUL3	STAU2	0.863	PSProteome
P45974	UBP5	0.863	PSProteome
P10809	CH60	0.863	PSProteome
Q6IQ23	PKHA7	0.863	PSProteome
O00429	DNM1L	0.863	PSProteome
Q96PV6	LENG8	0.863	PSProteome
P49848	TAF6	0.863	PSProteome
P35555	FBN1	0.862	PSProteome
O75534	CSDE1	0.862	PSProteome
O00165	HAX1	0.862	PSProteome
P33993	MCM7	0.862	PSProteome
O14639	ABLM1	0.862	PSProteome
P62191	PRS4	0.862	PSProteome
O75533	SF3B1	0.862	PSProteome
P12956	XRCC6	0.862	PSProteome
Q12948	FOXC1	0.862	PSProteome
Q9HDC5	JPH1	0.862	PSProteome
P13647	K2C5	0.862	PSProteome
Q14814	MEF2D	0.862	PSProteome
Q9H9S0	NANOG	0.861	PSProteome
O14974	MYPT1	0.861	PSProteome
P17980	PRS6A	0.861	PSProteome
Q9Y265	RUVB1	0.861	PSProteome
Q5T6F2	UBAP2	0.861	PSProteome
O43524	FOXO3	0.861	PSProteome
Q99569	PKP4	0.86	PSProteome
O75175	CNOT3	0.86	PSProteome
Q13242	SRSF9	0.86	PSProteome
P54253	ATX1	0.86	PSProteome
Q8NI35	INADL	0.86	PSProteome
Q04724	TLE1	0.86	PSProteome
Q01196	RUNX1	0.859	PSProteome
Q9BVP2	GNL3	0.859	PSProteome
P19338	NUCL	0.859	PSProteome
Q2M2I8	AAK1	0.859	PSProteome
Q8N163	CCAR2	0.859	PSProteome
P42166	LAP2A	0.859	PSProteome
Q53F19	CQ085	0.859	PSProteome
Q9UDY4	DNJB4	0.858	PSProteome
Q8N8S7	ENAH	0.858	PSProteome
P07814	SYEP	0.858	PSProteome
Q9H361	PABP3	0.858	PSProteome
P68366	TBA4A	0.858	PSProteome
P12931	SRC	0.858	PSProteome
Q96HR8	NAF1	0.858	PSProteome
Q7Z3K3	POGZ	0.858	PSProteome
Q92620	PRP16	0.858	PSProteome
Q13111	CAF1A	0.857	PSProteome
Q00613	HSF1	0.857	PSProteome
O95758	PTBP3	0.857	PSProteome
Q08J23	NSUN2	0.857	PSProteome
O43707	ACTN4	0.857	PSProteome
Q9UHB6	LIMA1	0.857	PSProteome
P46527	CDN1B	0.857	PSProteome
P85037	FOXK1	0.857	PSProteome
Q13043	STK4	0.857	PSProteome
Q15366	PCBP2	0.856	PSProteome
Q9NRL3	STRN4	0.856	PSProteome
Q6Y7W6	PERQ2	0.856	PSProteome
P31749	AKT1	0.856	PSProteome
Q9Y5B9	SP16H	0.856	PSProteome
O95433	AHSA1	0.856	PSProteome
Q99759	M3K3	0.856	PSProteome
Q9Y2W1	TR150	0.856	PSProteome
Q9HCD5	NCOA5	0.855	PSProteome
Q16665	HIF1A	0.855	PSProteome
Q14151	SAFB2	0.855	PSProteome
P27797	CALR	0.855	PSProteome
Q15910	EZH2	0.855	PSProteome
P16402	H13	0.855	PSProteome
Q9ULU4	PKCB1	0.855	PSProteome
P55884	EIF3B	0.854	PSProteome
P15311	EZRI	0.854	PSProteome
Q14566	MCM6	0.854	PSProteome
Q8TB72	PUM2	0.854	PSProteome
P05455	LA	0.854	PSProteome
O15523	DDX3Y	0.854	PSProteome
P25705	ATPA	0.854	PSProteome
O00567	NOP56	0.854	PSProteome
Q02878	RL6	0.854	PSProteome
Q96T88	UHRF1	0.854	PSProteome
O94913	PCF11	0.854	PSProteome
Q9UGU0	TCF20	0.854	PSProteome
P42768	WASP	0.854	PSProteome
Q6NZY4	ZCHC8	0.854	PSProteome
P48444	COPD	0.853	PSProteome
P49841	GSK3B	0.853	PSProteome
P48643	TCPE	0.853	PSProteome
Q9Y4L1	HYOU1	0.853	PSProteome
P09661	RU2A	0.853	PSProteome
P16401	H15	0.853	PSProteome
O94875	SRBS2	0.853	PSProteome
P49916	DNLI3	0.853	PSProteome
Q99832	TCPH	0.853	PSProteome
P27986	P85A	0.853	PSProteome
Q12905	ILF2	0.853	PSProteome
P30101	PDIA3	0.853	PSProteome
P13010	XRCC5	0.853	PSProteome
P14625	ENPL	0.853	PSProteome
Q9Y6N7	ROBO1	0.853	PSProteome
Q9NYJ8	TAB2	0.853	PSProteome
Q13247	SRSF6	0.852	PSProteome
P52701	MSH6	0.852	PSProteome
P27816	MAP4	0.852	PSProteome
Q13480	GAB1	0.852	PSProteome
Q9P0K8	FOXJ2	0.852	PSProteome
P61956	SUMO2	0.851	PSProteome
P04150	GCR	0.851	PSProteome
Q8IWZ3	ANKH1	0.851	PSProteome
P46060	RAGP1	0.851	PSProteome
P15408	FOSL2	0.851	PSProteome
Q9Y3Y2	CHTOP	0.851	PSProteome
Q9HCE5	MET14	0.851	PSProteome
O43896	KIF1C	0.851	PSProteome
Q15025	TNIP1	0.851	PSProteome
P39748	FEN1	0.85	PSProteome
P05787	K2C8	0.85	PSProteome
Q8IXK0	PHC2	0.85	PSProteome
Q13950	RUNX2	0.85	PSProteome
Q8IWZ8	SUGP1	0.85	PSProteome
P25686	DNJB2	0.849	PSProteome
Q16629	SRSF7	0.849	PSProteome
O60264	SMCA5	0.849	PSProteome
Q9UNZ2	NSF1C	0.849	PSProteome
P35269	T2FA	0.849	PSProteome
Q92793	CBP	0.848	PSProteome
P02538	K2C6A	0.848	PSProteome
Q7KZ85	SPT6H	0.848	PSProteome
P29692	EF1D	0.848	PSProteome
Q9UNF1	MAGD2	0.848	PSProteome
Q96GM5	SMRD1	0.848	PSProteome
P18887	XRCC1	0.848	PSProteome
Q9Y4E8	UBP15	0.848	PSProteome
Q6NZI2	PTRF	0.848	PSProteome
P40818	UBP8	0.847	PSProteome
O14654	IRS4	0.847	PSProteome
P49711	CTCF	0.846	PSProteome
Q8ND56	LS14A	0.846	PSProteome
Q13164	MK07	0.846	PSProteome
P07437	TBB5	0.846	PSProteome
Q02790	FKBP4	0.846	PSProteome
O95425	SVIL	0.846	PSProteome
Q9HBL0	TENS1	0.846	PSProteome
Q07866	KLC1	0.845	PSProteome
P49792	RBP2	0.845	PSProteome
P63165	SUMO1	0.845	PSProteome
Q15084	PDIA6	0.845	PSProteome
P52594	AGFG1	0.845	PSProteome
Q8NFD5	ARI1B	0.845	PSProteome
P56524	HDAC4	0.845	PSProteome
P78332	RBM6	0.845	PSProteome
O43426	SYNJ1	0.844	PSProteome
Q7Z2W4	ZCCHV	0.844	PSProteome
Q9BVJ6	UT14A	0.844	PSProteome
P15336	ATF2	0.844	PSProteome
O96028	NSD2	0.844	PSProteome
Q9P2P5	HECW2	0.843	PSProteome
Q9BX66	SRBS1	0.843	PSProteome
P06576	ATPB	0.843	PSProteome
P40424	PBX1	0.843	PSProteome
O00444	PLK4	0.842	PSProteome
Q8IZD4	DCP1B	0.842	PSProteome
Q12965	MYO1E	0.842	PSProteome
Q4G0J3	LARP7	0.842	PSProteome
Q8NG27	PJA1	0.842	PSProteome
Q99798	ACON	0.842	PSProteome
P55036	PSMD4	0.842	PSProteome
Q7Z3B4	NUP54	0.842	PSProteome
O75152	ZC11A	0.842	PSProteome
P27824	CALX	0.842	PSProteome
Q96D71	REPS1	0.842	PSProteome
Q15750	TAB1	0.842	PSProteome
O75683	SURF6	0.841	PSProteome
P33176	KINH	0.841	PSProteome
Q9NQT8	KI13B	0.841	PSProteome
Q9NZB2	F120A	0.841	PSProteome
Q8WXI9	P66B	0.841	PSProteome
O95071	UBR5	0.841	PSProteome
Q9H0H5	RGAP1	0.84	PSProteome
Q99961	SH3G1	0.84	PSProteome
Q9NYF8	BCLF1	0.84	PSProteome
P68371	TBB4B	0.84	PSProteome
P26038	MOES	0.84	PSProteome
Q14118	DAG1	0.84	PSProteome
Q8WWQ0	PHIP	0.84	PSProteome
Q92733	PRCC	0.84	PSProteome
O14908	GIPC1	0.839	PSProteome
Q13561	DCTN2	0.839	PSProteome
P16070	CD44	0.839	PSProteome
Q9UI36	DACH1	0.839	PSProteome
Q13526	PIN1	0.838	PSProteome
P39023	RL3	0.838	PSProteome
P62753	RS6	0.838	PSProteome
Q96RT1	LAP2	0.838	PSProteome
Q71RC2	LARP4	0.838	PSProteome
Q9H6Z4	RANB3	0.838	PSProteome
Q9BY77	PDIP3	0.838	PSProteome
P46940	IQGA1	0.838	PSProteome
Q08AD1	CAMP2	0.838	PSProteome
O94992	HEXI1	0.838	PSProteome
O95104	SFR15	0.838	PSProteome
Q9NYB0	TE2IP	0.837	PSProteome
Q8IX12	CCAR1	0.837	PSProteome
P50990	TCPQ	0.837	PSProteome
Q15691	MARE1	0.837	PSProteome
Q9BQ39	DDX50	0.837	PSProteome
P19174	PLCG1	0.837	PSProteome
P51610	HCFC1	0.837	PSProteome
Q9C0B0	UNK	0.837	PSProteome
P09012	SNRPA	0.836	PSProteome
Q96SI9	STRBP	0.836	PSProteome
P35251	RFC1	0.836	PSProteome
Q9UBB9	TFP11	0.836	PSProteome
Q9H8Y8	GORS2	0.836	PSProteome
Q6WCQ1	MPRIP	0.836	PSProteome
Q13546	RIPK1	0.836	PSProteome
P35998	PRS7	0.835	PSProteome
P43686	PRS6B	0.835	PSProteome
Q9UBU9	NXF1	0.835	PSProteome
P48730	KC1D	0.835	PSProteome
O75122	CLAP2	0.835	PSProteome
P16220	CREB1	0.835	PSProteome
Q6PJG2	EMSA1	0.835	PSProteome
Q9UPN6	SCAF8	0.835	PSProteome
Q9GZQ8	MLP3B	0.834	PSProteome
Q9Y5S9	RBM8A	0.834	PSProteome
Q16181	2022-09-07	0.834	PSProteome
P55209	NP1L1	0.834	PSProteome
P62195	PRS8	0.834	PSProteome
P07948	LYN	0.834	PSProteome
Q9NQW6	ANLN	0.834	PSProteome
Q7Z6E9	RBBP6	0.834	PSProteome
Q9HC52	CBX8	0.834	PSProteome
Q13485	SMAD4	0.834	PSProteome
O75369	FLNB	0.833	PSProteome
P08238	HS90B	0.833	PSProteome
P40763	STAT3	0.833	PSProteome
Q04323	UBXN1	0.833	PSProteome
Q8WWI1	LMO7	0.833	PSProteome
Q8TAD8	SNIP1	0.833	PSProteome
Q02880	TOP2B	0.833	PSProteome
Q9UGP4	LIMD1	0.833	PSProteome
Q8NEY8	PPHLN	0.833	PSProteome
O15164	TIF1A	0.833	PSProteome
Q9BZC1	CELF4	0.832	PSProteome
P35221	CTNA1	0.832	PSProteome
P07900	HS90A	0.832	PSProteome
O15042	SR140	0.832	PSProteome
P62241	RS8	0.832	PSProteome
P55198	AF17	0.832	PSProteome
Q9HBZ2	ARNT2	0.832	PSProteome
O15265	ATX7	0.832	PSProteome
P21333	FLNA	0.831	PSProteome
Q9UM54	MYO6	0.831	PSProteome
P15927	RFA2	0.831	PSProteome
Q15532	SSXT	0.831	PSProteome
Q8IU60	DCP2	0.83	PSProteome
Q02750	MP2K1	0.83	PSProteome
P04083	ANXA1	0.83	PSProteome
Q99848	EBP2	0.83	PSProteome
P09496	CLCA	0.83	PSProteome
Q9Y618	NCOR2	0.83	PSProteome
Q92785	REQU	0.83	PSProteome
P17252	KPCA	0.829	PSProteome
O95292	VAPB	0.829	PSProteome
O60749	SNX2	0.829	PSProteome
Q9UKJ3	GPTC8	0.829	PSProteome
Q01831	XPC	0.829	PSProteome
Q14149	MORC3	0.828	PSProteome
Q9NVP1	DDX18	0.828	PSProteome
Q92615	LAR4B	0.828	PSProteome
P18754	RCC1	0.828	PSProteome
O75475	PSIP1	0.828	PSProteome
Q13620	CUL4B	0.828	PSProteome
P13667	PDIA4	0.828	PSProteome
P04406	G3P	0.828	PSProteome
Q03252	LMNB2	0.828	PSProteome
Q13492	PICAL	0.828	PSProteome
Q9Y496	KIF3A	0.828	PSProteome
P12814	ACTN1	0.828	PSProteome
P23229	ITA6	0.828	PSProteome
Q13136	LIPA1	0.828	PSProteome
Q6VMQ6	MCAF1	0.828	PSProteome
Q92890	UFD1	0.827	PSProteome
Q9BWF3	RBM4	0.827	PSProteome
O95831	AIFM1	0.827	PSProteome
Q9NQB0	TF7L2	0.827	PSProteome
Q9UKY1	ZHX1	0.827	PSProteome
Q15029	U5S1	0.826	PSProteome
P46459	NSF	0.826	PSProteome
O14936	CSKP	0.826	PSProteome
P78371	TCPB	0.826	PSProteome
P02511	CRYAB	0.826	PSProteome
P11387	TOP1	0.826	PSProteome
P11388	TOP2A	0.826	PSProteome
Q96GQ7	DDX27	0.826	PSProteome
Q86VM9	ZCH18	0.826	PSProteome
Q9BUQ8	DDX23	0.825	PSProteome
Q14683	SMC1A	0.825	PSProteome
Q9H307	PININ	0.825	PSProteome
P27695	APEX1	0.825	PSProteome
Q96IZ0	PAWR	0.825	PSProteome
P07237	PDIA1	0.825	PSProteome
P17987	TCPA	0.825	PSProteome
Q13123	RED	0.825	PSProteome
Q13885	TBB2A	0.825	PSProteome
P29084	T2EB	0.825	PSProteome
P11308	ERG	0.825	PSProteome
P35658	NU214	0.825	PSProteome
Q9Y6Y8	S23IP	0.825	PSProteome
O60832	DKC1	0.824	PSProteome
P15976	GATA1	0.824	PSProteome
Q9ULM3	YETS2	0.824	PSProteome
P12268	IMDH2	0.824	PSProteome
P20042	IF2B	0.824	PSProteome
Q86VP6	CAND1	0.824	PSProteome
O60934	NBN	0.824	PSProteome
Q8NEY1	NAV1	0.824	PSProteome
Q96KQ4	ASPP1	0.824	PSProteome
P04040	CATA	0.824	PSProteome
Q15003	CND2	0.824	PSProteome
Q9UQC2	GAB2	0.824	PSProteome
P02671	FIBA	0.824	PSProteome
P38606	VATA	0.823	PSProteome
Q9UBT2	SAE2	0.823	PSProteome
Q12834	CDC20	0.823	PSProteome
Q13188	STK3	0.823	PSProteome
P05783	K1C18	0.823	PSProteome
Q4VCS5	AMOT	0.823	PSProteome
Q92974	ARHG2	0.823	PSProteome
P35241	RADI	0.823	PSProteome
Q5T5P2	SKT	0.823	PSProteome
O75179	ANR17	0.823	PSProteome
Q5JRA6	MIA3	0.823	PSProteome
P15502	ELN	0.822	PSProteome
O15371	EIF3D	0.822	PSProteome
P10644	KAP0	0.822	PSProteome
P84103	SRSF3	0.822	PSProteome
P62424	RL7A	0.822	PSProteome
Q9HD26	GOPC	0.822	PSProteome
Q9UQL6	HDAC5	0.822	PSProteome
Q9H3D4	P63	0.822	PSProteome
P49321	NASP	0.822	PSProteome
P20700	LMNB1	0.821	PSProteome
Q14160	SCRIB	0.821	PSProteome
Q9UQ80	PA2G4	0.821	PSProteome
P11831	SRF	0.821	PSProteome
O15014	ZN609	0.821	PSProteome
Q9BYB0	SHAN3	0.82	PSProteome
Q13509	TBB3	0.82	PSProteome
Q14315	FLNC	0.82	PSProteome
Q49A26	GLYR1	0.82	PSProteome
Q96L34	MARK4	0.82	PSProteome
Q13409	DC1I2	0.82	PSProteome
Q93062	RBPMS	0.82	PSProteome
Q9UIG0	BAZ1B	0.82	PSProteome
Q9P0L0	VAPA	0.82	PSProteome
O60504	VINEX	0.82	PSProteome
P62917	RL8	0.82	PSProteome
Q9UKG1	DP13A	0.82	PSProteome
Q15014	MO4L2	0.82	PSProteome
Q04864	REL	0.82	PSProteome
Q9H2U1	DHX36	0.819	PSProteome
Q9UQE7	SMC3	0.819	PSProteome
Q13618	CUL3	0.819	PSProteome
Q9BY44	EIF2A	0.819	PSProteome
Q32MZ4	LRRF1	0.819	PSProteome
O95757	HS74L	0.819	PSProteome
Q9BRS2	RIOK1	0.819	PSProteome
P16144	ITB4	0.819	PSProteome
Q9Y4H2	IRS2	0.819	PSProteome
Q8TD19	NEK9	0.819	PSProteome
P19525	E2AK2	0.818	PSProteome
Q01518	CAP1	0.818	PSProteome
P62899	RL31	0.818	PSProteome
Q01081	U2AF1	0.818	PSProteome
Q9C0C7	AMRA1	0.818	PSProteome
Q7Z6J0	SH3R1	0.818	PSProteome
Q16082	HSPB2	0.817	PSProteome
Q6PD62	CTR9	0.817	PSProteome
Q9H7E2	TDRD3	0.817	PSProteome
Q14562	DHX8	0.817	PSProteome
P12830	CADH1	0.817	PSProteome
P50502	F10A1	0.817	PSProteome
P19012	K1C15	0.817	PSProteome
O60500	NPHN	0.816	PSProteome
Q9UL18	AGO1	0.816	PSProteome
Q13554	KCC2B	0.816	PSProteome
P11137	MTAP2	0.816	PSProteome
Q9BVA1	TBB2B	0.816	PSProteome
Q9BZE4	NOG1	0.816	PSProteome
P55316	FOXG1	0.816	PSProteome
Q86YP4	P66A	0.816	PSProteome
Q7Z7F0	K0907	0.816	PSProteome
P46934	NEDD4	0.815	PSProteome
Q9ULH1	ASAP1	0.815	PSProteome
Q12830	BPTF	0.815	PSProteome
Q9Y450	HBS1L	0.815	PSProteome
Q9H6T3	RPAP3	0.815	PSProteome
Q9ULW0	TPX2	0.815	PSProteome
Q96RL1	UIMC1	0.815	PSProteome
Q92993	KAT5	0.814	Other
Q9NYL9	TMOD3	0.814	Other
Q13332	PTPRS	0.814	Other
P00441	SODC	0.814	Other
Q92614	MY18A	0.814	Other
O75643	U520	0.814	Other
Q9UBC3	DNM3B	0.814	Other
Q7L590	MCM10	0.814	Other
O95644	NFAC1	0.814	Other
O95487	SC24B	0.814	Other
Q9Y5U2	TSSC4	0.814	Other
Q5FBB7	SGOL1	0.813	Other
Q07352	TISB	0.813	Other
P16104	H2AX	0.813	Other
Q8N4C8	MINK1	0.813	Other
P40227	TCPZ	0.813	Other
Q969S3	ZN622	0.813	Other
P31948	STIP1	0.813	Other
Q9NZM3	ITSN2	0.813	Other
Q13117	DAZ2	0.813	Other
Q5JTV8	TOIP1	0.813	Other
P49427	UB2R1	0.813	Other
O15027	SC16A	0.812	Other
P09622	DLDH	0.812	Other
Q9UBV8	PEF1	0.812	Other
P62937	PPIA	0.812	Other
Q9P2D1	CHD7	0.812	Other
P26373	RL13	0.812	Other
P54578	UBP14	0.812	Other
Q9NYZ3	GTSE1	0.812	Other
P14921	ETS1	0.812	Other
P43246	MSH2	0.812	Other
P49796	RGS3	0.812	Other
P04075	ALDOA	0.811	Other
P23443	KS6B1	0.811	Other
P23497	SP100	0.811	Other
Q9Y6A5	TACC3	0.811	Other
Q14978	NOLC1	0.811	Other
Q7Z4S6	KI21A	0.811	Other
P11586	C1TC	0.811	Other
P38919	IF4A3	0.811	Other
P04350	TBB4A	0.811	Other
Q9UJY5	GGA1	0.811	Other
O14490	DLGP1	0.81	Other
P14678	RSMB	0.81	Other
Q02413	DSG1	0.81	Other
P10586	PTPRF	0.81	Other
P29401	TKT	0.81	Other
Q9UJV9	DDX41	0.81	Other
Q9NW13	RBM28	0.81	Other
P00558	PGK1	0.81	Other
P06733	ENOA	0.81	Other
P35226	BMI1	0.81	Other
P14314	GLU2B	0.81	Other
Q96T58	MINT	0.81	Other
Q15291	RBBP5	0.81	Other
Q9NS56	TOPRS	0.809	Other
P02686	MBP	0.809	Other
P05771	KPCB	0.809	Other
Q14258	TRI25	0.809	Other
Q12923	PTN13	0.809	Other
P01100	FOS	0.809	Other
P06239	LCK	0.809	Other
Q9ULV4	COR1C	0.809	Other
Q96EB6	SIR1	0.809	Other
Q15059	BRD3	0.809	Other
Q6P1L5	F117B	0.809	Other
P04259	K2C6B	0.809	Other
Q9BV68	RN126	0.809	Other
Q06945	SOX4	0.809	Other
Q9H4L7	SMRCD	0.809	Other
O43493	TGON2	0.809	Other
P42696	RBM34	0.808	Other
P08621	RU17	0.808	Other
P08670	VIME	0.808	Other
P19022	CADH2	0.808	Other
O14965	AURKA	0.808	Other
Q9Y2X7	GIT1	0.808	Other
O43639	NCK2	0.808	Other
P60842	IF4A1	0.807	Other
P18583	SON	0.807	Other
O75420	PERQ1	0.807	Other
P27448	MARK3	0.807	Other
A6NFN3	RFOX3	0.807	Other
P02533	K1C14	0.807	Other
P04004	VTNC	0.807	Other
Q15046	SYK	0.806	Other
Q99816	TS101	0.806	Other
P40939	ECHA	0.806	Other
O95208	EPN2	0.806	Other
P0DMV8	HSPA1A	0.805	Other
Q9BX40	LS14B	0.805	Other
P62280	RS11	0.805	Other
Q15020	SART3	0.805	Other
O00541	PESC	0.805	Other
P53999	TCP4	0.805	Other
P04632	CPNS1	0.805	Other
Q12797	ASPH	0.805	Other
Q9ULT8	HECD1	0.805	Other
Q7Z6Z7	HUWE1	0.805	Other
O95365	ZBT7A	0.805	Other
Q93009	UBP7	0.804	Other
Q15654	TRIP6	0.804	Other
Q9H4A3	WNK1	0.804	Other
Q05519	SRS11	0.804	Other
Q16555	DPYL2	0.804	Other
Q96PU8	QKI	0.804	Other
Q96JC9	EAF1	0.804	Other
Q03111	ENL	0.804	Other
Q92783	STAM1	0.804	Other
Q14204	DYHC1	0.803	Other
P43405	KSYK	0.803	Other
P08631	HCK	0.803	Other
Q10567	AP1B1	0.803	Other
Q00610	CLH1	0.803	Other
O15530	PDPK1	0.803	Other
Q07065	CKAP4	0.803	Other
Q96MU7	YTDC1	0.803	Other
Q9NZN5	ARHGC	0.803	Other
Q9Y4W6	AFG32	0.803	Other
Q14126	DSG2	0.803	Other
Q15007	FL2D	0.803	Other
Q8IWI9	MGAP	0.803	Other
Q15788	NCOA1	0.803	Other
Q15906	VPS72	0.803	Other
Q99460	PSMD1	0.802	Other
P13861	KAP2	0.802	Other
P53621	COPA	0.802	Other
O95503	CBX6	0.802	Other
Q9UPX8	SHAN2	0.802	Other
Q13191	CBLB	0.802	Other
P30291	WEE1	0.802	Other
Q86V48	LUZP1	0.801	Other
Q99959	PKP2	0.801	Other
Q8IX01	SUGP2	0.801	Other
Q6VN20	RBP10	0.801	Other
Q9NTJ3	SMC4	0.801	Other
P36957	ODO2	0.801	Other
Q01082	SPTB2	0.801	Other
O75553	DAB1	0.801	Other
P02751	FINC	0.801	Other
Q96KM6	Z512B	0.801	Other
O43242	PSMD3	0.8	Other
P60174	TPIS	0.8	Other
Q9BRK4	LZTS2	0.8	Other
Q14966	ZN638	0.8	Other
P23470	PTPRG	0.8	Other
O14818	PSA7	0.799	Other
Q99623	PHB2	0.799	Other
P51784	UBP11	0.799	Other
Q07021	C1QBP	0.799	Other
Q9UKV3	ACINU	0.799	Other
Q6K0P9	IFIX	0.799	Other
O95696	BRD1	0.799	Other
P51692	STA5B	0.799	Other
Q13838	DX39B	0.798	Other
Q9NZM5	GSCR2	0.798	Other
Q8IZH2	XRN1	0.798	Other
Q96CW1	AP2M1	0.798	Other
Q15019	2022-09-02	0.798	Other
Q9Y4G8	RPGF2	0.798	Other
Q9UBW7	ZMYM2	0.798	Other
O60293	ZC3H1	0.798	Other
O75909	CCNK	0.798	Other
Q16513	PKN2	0.798	Other
P81877	SSBP2	0.798	Other
P62847	RS24	0.797	Other
P63010	AP2B1	0.797	Other
Q8N3V7	SYNPO	0.797	Other
O60493	SNX3	0.797	Other
Q99733	NP1L4	0.797	Other
P21796	VDAC1	0.797	Other
P38936	CDN1A	0.797	Other
Q14008	CKAP5	0.797	Other
O60566	BUB1B	0.797	Other
Q05707	COEA1	0.797	Other
Q6NT76	HMBX1	0.797	Other
Q9Y572	RIPK3	0.797	Other
Q99613	EIF3C	0.796	Other
Q15154	PCM1	0.796	Other
P26639	SYTC	0.796	Other
Q8NDV7	TNR6A	0.796	Other
P61081	UBC12	0.796	Other
Q9BZZ5	API5	0.796	Other
Q9P270	SLAI2	0.796	Other
Q16531	DDB1	0.796	Other
Q16543	CDC37	0.796	Other
Q9BZ95	NSD3	0.796	Other
Q5VYK3	ECM29	0.796	Other
Q15418	KS6A1	0.796	Other
O00159	MYO1C	0.796	Other
P17676	CEBPB	0.796	Other
O60292	SI1L3	0.796	Other
O94888	UBXN7	0.796	Other
Q7Z434	MAVS	0.795	Other
O75955	FLOT1	0.795	Other
P06400	RB	0.795	Other
Q8IY57	YAF2	0.795	Other
P29317	EPHA2	0.795	Other
Q9UJM3	ERRFI	0.795	Other
Q5T3J3	LRIF1	0.795	Other
Q8IY67	RAVR1	0.795	Other
O00268	TAF4	0.795	Other
P07996	TSP1	0.795	Other
Q13200	PSMD2	0.794	Other
Q86UK7	ZN598	0.794	Other
P10070	GLI2	0.794	Other
A0JLT2	MED19	0.794	Other
Q9ULJ6	ZMIZ1	0.794	Other
P07355	ANXA2	0.793	Other
P46821	MAP1B	0.793	Other
Q14676	MDC1	0.793	Other
Q9NX58	LYAR	0.793	Other
Q15797	SMAD1	0.793	Other
Q16658	FSCN1	0.793	Other
O75494	SRS10	0.793	Other
O75061	AUXI	0.793	Other
P52565	GDIR1	0.793	Other
O94763	RMP	0.793	Other
P41743	KPCI	0.792	Other
A7KAX9	RHG32	0.792	Other
Q92574	TSC1	0.792	Other
P49750	YLPM1	0.792	Other
Q9NPF5	DMAP1	0.792	Other
P04049	RAF1	0.792	Other
Q15796	SMAD2	0.792	Other
P21675	TAF1	0.792	Other
Q13428	TCOF	0.791	Other
Q00987	MDM2	0.791	Other
P62263	RS14	0.791	Other
P28331	NDUS1	0.791	Other
P20810	ICAL	0.791	Other
Q9HCE7	SMUF1	0.791	Other
Q9Y6E0	STK24	0.791	Other
P49588	SYAC	0.79	Other
O94906	PRP6	0.79	Other
O75150	BRE1B	0.79	Other
P37802	TAGL2	0.79	Other
Q9NVI7	ATD3A	0.79	Other
Q8WVV9	HNRLL	0.79	Other
Q9BVS4	RIOK2	0.79	Other
P61221	ABCE1	0.79	Other
B5ME19	EIFCL	0.79	Other
Q13451	FKBP5	0.79	Other
P51957	NEK4	0.79	Other
Q8N884	CGAS	0.789	Other
Q13596	SNX1	0.789	Other
O75128	COBL	0.789	Other
Q9H444	CHM4B	0.789	Other
P05549	AP2A	0.789	Other
Q9UHI6	DDX20	0.788	Other
P10515	ODP2	0.788	Other
Q9NRA8	4ET	0.788	Other
Q5BJF6	ODFP2	0.788	Other
Q04695	K1C17	0.788	Other
P53396	ACLY	0.788	Other
P35556	FBN2	0.788	Other
P08779	K1C16	0.788	Other
Q9Y520	PRC2C	0.787	Other
P22695	QCR2	0.787	Other
Q9H4L4	SENP3	0.787	Other
Q17RY0	CPEB4	0.787	Other
P08133	ANXA6	0.787	Other
P16989	YBOX3	0.787	Other
P49407	ARRB1	0.787	Other
Q12874	SF3A3	0.787	Other
P62851	RS25	0.787	Other
Q9Y597	KCTD3	0.787	Other
P52292	IMA1	0.786	Other
P54132	BLM	0.786	Other
P62979	RS27A	0.786	Other
P35232	PHB	0.786	Other
Q00536	CDK16	0.786	Other
P10071	GLI3	0.786	Other
Q8IVD9	NUDC3	0.786	Other
Q13233	M3K1	0.786	Other
O14786	NRP1	0.786	Other
Q6ZW49	PAXI1	0.786	Other
Q13523	PRP4B	0.786	Other
Q15293	RCN1	0.786	Other
O43561	LAT	0.785	Other
Q15843	NEDD8	0.785	Other
Q9UBS0	KS6B2	0.785	Other
Q7Z5K2	WAPL	0.785	Other
Q9NQC3	RTN4	0.785	Other
P33981	TTK	0.785	Other
Q8NDT2	RB15B	0.785	Other
P11047	LAMC1	0.785	Other
P45985	MP2K4	0.785	Other
P08651	NFIC	0.785	Other
Q8N1G0	ZN687	0.785	Other
Q96JH7	VCIP1	0.784	Other
P07384	CAN1	0.784	Other
P23396	RS3	0.784	Other
O43865	SAHH2	0.784	Other
Q9Y490	TLN1	0.784	Other
P63104	1433Z	0.784	Other
Q5T4S7	UBR4	0.784	Other
Q15417	CNN3	0.784	Other
Q9BTC0	DIDO1	0.784	Other
Q9P2E3	ZNFX1	0.783	Other
P18031	PTN1	0.783	Other
Q9NTI5	PDS5B	0.783	Other
P17028	ZNF24	0.783	Other
P35579	MYH9	0.783	Other
Q9NQC7	CYLD	0.783	Other
P84243	H33	0.783	Other
P49418	AMPH	0.783	Other
P62701	RS4X	0.783	Other
Q96L92	SNX27	0.783	Other
P68431	H31	0.783	Other
Q9P2E9	RRBP1	0.783	Other
P98170	XIAP	0.783	Other
Q86XR8	CEP57	0.783	Other
O43150	ASAP2	0.783	Other
O00418	EF2K	0.783	Other
Q86XK2	FBX11	0.783	Other
Q86U44	MTA70	0.783	Other
Q96BD5	PF21A	0.783	Other
P50914	RL14	0.782	Other
P02675	FIBB	0.782	Other
Q9Y2K5	R3HD2	0.782	Other
Q96L91	EP400	0.782	Other
P52298	NCBP2	0.781	Other
O75592	MYCB2	0.781	Other
Q09028	RBBP4	0.781	Other
Q5TCQ9	MAGI3	0.781	Other
Q9BQG0	MBB1A	0.781	Other
O00459	P85B	0.781	Other
Q13557	KCC2D	0.781	Other
P49411	EFTU	0.781	Other
P00533	EGFR	0.781	Other
Q9Y2H6	FND3A	0.781	Other
Q01970	PLCB3	0.781	Other
Q15262	PTPRK	0.781	Other
O75526	RMXL2	0.781	Other
P08865	RSSA	0.78	Other
Q16576	RBBP7	0.78	Other
Q92558	WASF1	0.78	Other
Q9H3S7	PTN23	0.78	Other
P83731	RL24	0.78	Other
Q5VTR2	BRE1A	0.78	Other
O60841	IF2P	0.78	Other
Q12913	PTPRJ	0.78	Other
Q96DT7	ZBT10	0.78	Other
Q6NXG1	ESRP1	0.779	Other
P39019	RS19	0.779	Other
O76094	SRP72	0.779	Other
P63162	RSMN	0.779	Other
Q96QR8	PURB	0.779	Other
P30260	CDC27	0.779	Other
Q16695	H31T	0.779	Other
P42229	STA5A	0.779	Other
Q13761	RUNX3	0.779	Other
P47756	CAPZB	0.779	Other
P52907	CAZA1	0.779	Other
Q15650	TRIP4	0.779	Other
Q9UPN3	MACF1	0.778	Other
Q9UPQ0	LIMC1	0.778	Other
Q9UMS4	PRP19	0.778	Other
Q93008	USP9X	0.778	Other
P27708	PYR1	0.778	Other
Q92625	ANS1A	0.778	Other
Q99856	ARI3A	0.778	Other
Q93074	MED12	0.778	Other
P46783	RS10	0.778	Other
Q7LBC6	KDM3B	0.777	Other
P15924	DESP	0.777	Other
P20290	BTF3	0.777	Other
Q5T3I0	GPTC4	0.777	Other
Q7Z5L9	I2BP2	0.777	Other
P35240	MERL	0.777	Other
Q9UBB5	MBD2	0.777	Other
Q99549	MPP8	0.777	Other
Q08499	PDE4D	0.777	Other
Q9Y3F4	STRAP	0.776	Other
Q9NPI1	BRD7	0.776	Other
Q9HC77	CENPJ	0.776	Other
P54105	ICLN	0.776	Other
O95782	AP2A1	0.776	Other
Q15185	TEBP	0.776	Other
Q3KQU3	MA7D1	0.776	Other
P35222	CTNB1	0.776	Other
Q9NZJ0	DTL	0.776	Other
P53618	COPB	0.776	Other
P09429	HMGB1	0.776	Other
Q96HA1	P121A	0.776	Other
Q6NYC1	JMJD6	0.775	Other
P35268	RL22	0.775	Other
Q9H0M0	WWP1	0.775	Other
Q86UL8	MAGI2	0.775	Other
P35580	MYH10	0.775	Other
Q16512	PKN1	0.775	Other
Q69YQ0	CYTSA	0.775	Other
Q8N3X1	FNBP4	0.775	Other
P02786	TFR1	0.775	Other
O75385	ULK1	0.775	Other
P68400	CSK21	0.774	Other
P12035	K2C3	0.774	Other
Q9NQ55	SSF1	0.774	Other
Q8N0X7	SPG20	0.774	Other
P12270	TPR	0.774	Other
Q9UBS4	DJB11	0.774	Other
P62633	CNBP	0.774	Other
P46013	KI67	0.774	Other
Q9UNE7	CHIP	0.774	Other
Q12904	AIMP1	0.774	Other
P08727	K1C19	0.774	Other
Q14807	KIF22	0.774	Other
Q9Y4B6	VPRBP	0.774	Other
P78527	PRKDC	0.773	Other
Q15149	PLEC	0.773	Other
Q6ZRV2	FA83H	0.773	Other
Q92905	CSN5	0.773	Other
O75970	MPDZ	0.773	Other
P00747	PLMN	0.773	Other
Q8NF64	ZMIZ2	0.773	Other
Q14202	ZMYM3	0.773	Other
P50750	CDK9	0.772	Other
Q15642	CIP4	0.772	Other
Q06830	PRDX1	0.772	Other
P23468	PTPRD	0.772	Other
P42694	HELZ	0.772	Other
Q9Y2X3	NOP58	0.772	Other
P12109	CO6A1	0.772	Other
P20226	TBP	0.771	Other
Q8NHV4	NEDD1	0.771	Other
Q14254	FLOT2	0.771	Other
P51812	KS6A3	0.771	Other
Q9BZE9	ASPC1	0.771	Other
O00327	BMAL1	0.771	Other
P08575	PTPRC	0.771	Other
Q96ME7	ZN512	0.771	Other
P30876	RPB2	0.77	Other
Q71DI3	H32	0.77	Other
P36776	LONM	0.77	Other
P26583	HMGB2	0.77	Other
Q9UJZ1	STML2	0.77	Other
P17096	HMGA1	0.77	Other
Q15393	SF3B3	0.77	Other
Q969T9	WBP2	0.77	Other
P60709	ACTB	0.77	Other
P17812	PYRG1	0.77	Other
P42224	STAT1	0.77	Other
P05556	ITB1	0.77	Other
P13646	K1C13	0.77	Other
Q9BVL2	NUPL1	0.77	Other
P55010	IF5	0.769	Other
P41250	SYG	0.769	Other
Q14690	RRP5	0.769	Other
Q15050	RRS1	0.769	Other
Q9HAU4	SMUF2	0.769	Other
Q9H0B6	KLC2	0.769	Other
Q9Y3R0	GRIP1	0.769	Other
Q9UKY7	CDV3	0.769	Other
Q12931	TRAP1	0.769	Other
Q6P158	DHX57	0.769	Other
P60484	PTEN	0.769	Other
Q15599	NHRF2	0.769	Other
Q9NRF2	SH2B1	0.769	Other
Q9HB71	CYBP	0.769	Other
P38398	BRCA1	0.768	Other
Q08174	PCDH1	0.768	Other
Q6E0U4	DMKN	0.768	Other
P21802	FGFR2	0.768	Other
P09497	CLCB	0.768	Other
Q96DF8	DGC14	0.768	Other
Q12756	KIF1A	0.768	Other
Q9UGI8	TES	0.768	Other
Q96S55	WRIP1	0.768	Other
P05023	AT1A1	0.767	Other
Q14152	EIF3A	0.767	Other
Q14240	IF4A2	0.767	Other
Q99728	BARD1	0.767	Other
Q96PU4	UHRF2	0.767	Other
P50395	GDIB	0.767	Other
O43852	CALU	0.767	Other
Q01664	TFAP4	0.767	Other
Q96AG4	LRC59	0.766	Other
P04843	RPN1	0.766	Other
P13984	T2FB	0.766	Other
Q96AQ6	PBIP1	0.766	Other
O95983	MBD3	0.766	Other
Q08170	SRSF4	0.766	Other
Q13085	ACACA	0.766	Other
Q9UQ88	CD11A	0.766	Other
P63145	GAK24	0.766	Other
O43765	SGTA	0.766	Other
P0CG47	UBB	0.766	Other
P42345	MTOR	0.765	Other
Q9Y678	COPG1	0.765	Other
Q15032	R3HD1	0.765	Other
Q9HCJ0	TNR6C	0.765	Other
P12277	KCRB	0.765	Other
Q9UNX3	RL26L	0.765	Other
Q8N5A5	ZGPAT	0.765	Other
P51617	IRAK1	0.765	Other
O15534	PER1	0.765	Other
Q9P2R6	RERE	0.765	Other
Q12789	TF3C1	0.765	Other
Q5VZL5	ZMYM4	0.765	Other
P50454	SERPH	0.764	Other
P62805	H4	0.764	Other
O14617	AP3D1	0.764	Other
A6NHR9	SMHD1	0.764	Other
P80723	BASP1	0.764	Other
O95602	RPA1	0.764	Other
Q96N67	DOCK7	0.764	Other
Q14511	CASL	0.764	Other
Q9NY61	AATF	0.764	Other
P68133	ACTS	0.764	Other
P10242	MYB	0.764	Other
P62258	1433E	0.764	Other
Q9Y3Q8	T22D4	0.764	Other
Q9UMR2	DD19B	0.764	Other
P63126	GAK9	0.764	Other
Q5TAQ9	DCAF8	0.764	Other
O75925	PIAS1	0.764	Other
Q02447	SP3	0.764	Other
Q659C4	LAR1B	0.763	Other
P61026	RAB10	0.763	Other
Q92859	NEO1	0.763	Other
P17480	UBF1	0.763	Other
P17661	DESM	0.763	Other
Q5UIP0	RIF1	0.763	Other
P63130	GAK7	0.763	Other
P62684	GA113	0.763	Other
Q13459	MYO9B	0.763	Other
Q9BRQ0	PYGO2	0.763	Other
Q5VT52	RPRD2	0.763	Other
O43791	SPOP	0.762	Other
O95402	MED26	0.762	Other
O75381	PEX14	0.762	Other
P61160	ARP2	0.762	Other
Q9UHB7	AFF4	0.762	Other
O60231	DHX16	0.762	Other
Q9UHK0	NUFP1	0.762	Other
Q8NFH5	NUP53	0.762	Other
Q9Y6X8	ZHX2	0.762	Other
Q8NI27	THOC2	0.761	Other
P34897	GLYM	0.761	Other
P84022	SMAD3	0.761	Other
Q14764	MVP	0.761	Other
Q03701	CEBPZ	0.761	Other
P29558	RBMS1	0.761	Other
P47755	CAZA2	0.761	Other
Q15428	SF3A2	0.761	Other
P45880	VDAC2	0.761	Other
P31946	1433B	0.761	Other
P04908	H2A1B	0.761	Other
P48668	K2C6C	0.761	Other
P22670	RFX1	0.761	Other
P11362	FGFR1	0.76	Other
Q6VY07	PACS1	0.76	Other
P40692	MLH1	0.76	Other
O75688	PPM1B	0.76	Other
Q15311	RBP1	0.76	Other
Q8IYB3	SRRM1	0.76	Other
A5YKK6	CNOT1	0.759	Other
Q6P2E9	EDC4	0.759	Other
Q8IYD1	ERF3B	0.759	Other
P49006	MRP	0.759	Other
P23528	COF1	0.759	Other
Q9C086	IN80B	0.759	Other
O43719	HTSF1	0.759	Other
Q8IWS0	PHF6	0.759	Other
Q9UBN7	HDAC6	0.759	Other
P61254	RL26	0.759	Other
Q14527	HLTF	0.759	Other
O96017	CHK2	0.759	Other
Q9UHB9	SRP68	0.759	Other
P31751	AKT2	0.759	Other
O15085	ARHGB	0.759	Other
Q13619	CUL4A	0.759	Other
Q9P2M7	CING	0.759	Other
Q7LDI9	GAK6	0.759	Other
Q8WUF5	IASPP	0.759	Other
Q13438	OS9	0.759	Other
Q99755	PI51A	0.759	Other
Q9UMS6	SYNP2	0.759	Other
P21281	VATB2	0.758	Other
P52732	KIF11	0.758	Other
Q14C86	GAPD1	0.758	Other
P19367	HXK1	0.758	Other
Q92597	NDRG1	0.758	Other
Q70E73	RAPH1	0.758	Other
Q9NRZ9	HELLS	0.758	Other
Q9UKT9	IKZF3	0.758	Other
P14543	NID1	0.758	Other
Q7Z5J4	RAI1	0.758	Other
Q07020	RL18	0.758	Other
Q92541	RTF1	0.758	Other
P19793	RXRA	0.758	Other
P22415	USF1	0.758	Other
Q9UPT8	ZC3H4	0.758	Other
Q9BUF5	TBB6	0.757	Other
Q08752	PPID	0.757	Other
O43175	SERA	0.757	Other
P63261	ACTG	0.757	Other
Q29RF7	PDS5A	0.757	Other
P35609	ACTN2	0.757	Other
Q9UNN5	FAF1	0.757	Other
Q13422	IKZF1	0.757	Other
P13612	ITA4	0.757	Other
Q15746	MYLK	0.757	Other
A5A3E0	POTEF	0.757	Other
Q9NS91	RAD18	0.757	Other
Q9H8H2	DDX31	0.756	Other
Q7Z460	CLAP1	0.756	Other
O15075	DCLK1	0.756	Other
P21127	CD11B	0.756	Other
P43487	RANG	0.756	Other
Q16777	H2A2C	0.756	Other
P32119	PRDX2	0.756	Other
Q9H9B1	EHMT1	0.756	Other
Q03468	ERCC6	0.756	Other
Q9H1B7	I2BPL	0.756	Other
Q9H0E3	SP130	0.756	Other
O75362	ZN217	0.756	Other
O43781	DYRK3	0.755	Other
Q6P2Q9	PRP8	0.755	Other
P78406	RAE1L	0.755	Other
P62913	RL11	0.755	Other
Q8IUE6	H2A2B	0.755	Other
Q9UGN5	PARP2	0.755	Other
O75665	OFD1	0.755	Other
Q16204	CCDC6	0.755	Other
P62683	GAK21	0.755	Other
P78318	IGBP1	0.755	Other
P28702	RXRB	0.755	Other
Q13347	EIF3I	0.754	Other
P46781	RS9	0.754	Other
P63208	SKP1	0.754	Other
Q15672	TWST1	0.754	Other
Q08999	RBL2	0.754	Other
Q13206	DDX10	0.754	Other
Q05655	KPCD	0.754	Other
Q13601	KRR1	0.754	Other
Q86UW9	DTX2	0.754	Other
Q6VAB6	KSR2	0.754	Other
Q8WVC0	LEO1	0.754	Other
P37840	SYUA	0.754	Other
Q9UHF7	TRPS1	0.754	Other
Q9NPI6	DCP1A	0.753	Other
O95347	SMC2	0.753	Other
P62081	RS7	0.753	Other
Q92547	TOPB1	0.753	Other
Q12955	ANK3	0.753	Other
Q99496	RING2	0.753	Other
O75083	WDR1	0.753	Other
Q9UG63	ABCF2	0.753	Other
P62318	SMD3	0.753	Other
Q13131	AAPK1	0.753	Other
P35659	DEK	0.753	Other
Q07912	ACK1	0.753	Other
P54259	ATN1	0.753	Other
P25440	BRD2	0.753	Other
Q9UMZ2	SYNRG	0.753	Other
P62820	RAB1A	0.752	Other
P51659	DHB4	0.752	Other
Q96E39	RMXL1	0.752	Other
O95684	FR1OP	0.752	Other
P23284	PPIB	0.752	Other
P36542	ATPG	0.752	Other
P10398	ARAF	0.752	Other
P16615	AT2A2	0.751	Other
P55081	MFAP1	0.751	Other
Q15058	KIF14	0.751	Other
O94856	NFASC	0.751	Other
P12004	PCNA	0.751	Other
P27348	1433T	0.751	Other
O95251	KAT7	0.751	Other
Q8TEW8	PAR3L	0.751	Other
Q92835	SHIP1	0.751	Other
P62987	RL40	0.75	Other
Q92831	KAT2B	0.75	Other
Q9UKS6	PACN3	0.75	Other
Q9Y383	LC7L2	0.75	Other
Q9Y6K9	NEMO	0.75	Other
P32121	ARRB2	0.75	Other
Q16778	H2B2E	0.75	Other
Q9H8V3	ECT2	0.75	Other
O15117	FYB	0.75	Other
P08069	IGF1R	0.75	Other
Q8IY92	SLX4	0.75	Other
Q2TAL8	QRIC1	0.75	Other
Q92630	DYRK2	0.749	Other
Q15773	MLF2	0.749	Other
Q96BK5	PINX1	0.749	Other
Q14687	GSE1	0.749	Other
O60313	OPA1	0.749	Other
Q5JTH9	RRP12	0.749	Other
Q9UM73	ALK	0.749	Other
Q9UNF0	PACN2	0.749	Other
P62829	RL23	0.749	Other
P62736	ACTA	0.749	Other
Q99933	BAG1	0.749	Other
P49761	CLK3	0.749	Other
Q8TDR0	MIPT3	0.749	Other
Q6P4R8	NFRKB	0.749	Other
O00506	STK25	0.749	Other
O00303	EIF3F	0.748	Other
P63244	GBLP	0.748	Other
Q92797	SYMPK	0.748	Other
Q99986	VRK1	0.748	Other
Q8NCB2	CAMKV	0.748	Other
P53041	PPP5	0.748	Other
Q9BQ04	RBM4B	0.748	Other
Q9H0E2	TOLIP	0.748	Other
Q7Z406	MYH14	0.748	Other
Q9H0U4	RAB1B	0.748	Other
P30050	RL12	0.748	Other
Q1ED39	KNOP1	0.748	Other
P48634	PRC2A	0.748	Other
Q86UE4	LYRIC	0.748	Other
P12110	CO6A2	0.748	Other
Q96EV2	RBM33	0.748	Other
Q9UHR5	S30BP	0.748	Other
P60866	RS20	0.747	Other
Q9Y2H0	DLGP4	0.747	Other
O00148	DX39A	0.747	Other
Q5T9A4	ATD3B	0.747	Other
P41252	SYIC	0.747	Other
Q9H0W5	CCDC8	0.747	Other
P31260	HXA10	0.747	Other
Q9BYG5	PAR6B	0.747	Other
Q8IZD2	KMT2E	0.747	Other
Q9P2F8	SI1L2	0.747	Other
O60343	TBCD4	0.747	Other
P42766	RL35	0.746	Other
P32004	L1CAM	0.746	Other
P07196	NFL	0.746	Other
P51149	RAB7A	0.746	Other
Q9BSJ8	ESYT1	0.746	Other
O60763	USO1	0.746	Other
Q01094	E2F1	0.746	Other
Q14005	IL16	0.746	Other
Q7Z794	K2C1B	0.746	Other
P19105	ML12A	0.746	Other
Q99683	M3K5	0.746	Other
O14733	MP2K7	0.746	Other
O60664	PLIN3	0.746	Other
P30153	2AAA	0.745	Other
Q8WVM8	SCFD1	0.745	Other
P61313	RL15	0.745	Other
P14868	SYDC	0.745	Other
Q9H4B6	SAV1	0.745	Other
P18124	RL7	0.745	Other
Q9UPY6	WASF3	0.745	Other
Q9Y580	RBM7	0.745	Other
O95721	SNP29	0.745	Other
P27361	MK03	0.744	Other
P05388	RLA0	0.744	Other
Q12972	PP1R8	0.744	Other
P46778	RL21	0.744	Other
P14923	PLAK	0.744	Other
Q8WUA4	TF3C2	0.744	Other
Q99615	DNJC7	0.744	Other
O43684	BUB3	0.744	Other
P25098	ARBK1	0.744	Other
Q53ET0	CRTC2	0.744	Other
Q8IX03	KIBRA	0.744	Other
Q9GZM8	NDEL1	0.743	Other
P46531	NOTC1	0.743	Other
P36507	MP2K2	0.743	Other
Q9C0C2	TB182	0.743	Other
P26641	EF1G	0.743	Other
P48729	KC1A	0.743	Other
Q6NYC8	PPR18	0.743	Other
P09104	ENOG	0.743	Other
O60245	PCDH7	0.743	Other
P46100	ATRX	0.743	Other
P42568	AF9	0.743	Other
O00213	APBB1	0.743	Other
P87889	GAK10	0.743	Other
P25786	PSA1	0.742	Other
P35606	COPB2	0.742	Other
Q8N0Z3	SPICE	0.742	Other
Q09019	DMWD	0.742	Other
O95714	HERC2	0.742	Other
P42285	SK2L2	0.742	Other
P31939	PUR9	0.742	Other
Q562R1	ACTBL	0.742	Other
Q9UPT6	JIP3	0.742	Other
Q9NQ29	LUC7L	0.742	Other
Q9H7E9	CH033	0.742	Other
Q15831	STK11	0.742	Other
Q96K76	UBP47	0.742	Other
P61626	LYSC	0.741	Other
Q5T1M5	FKB15	0.741	Other
P20339	RAB5A	0.741	Other
Q9H2X6	HIPK2	0.741	Other
Q96CS3	FAF2	0.741	Other
Q9Y446	PKP3	0.741	Other
P56545	CTBP2	0.741	Other
P06756	ITAV	0.741	Other
Q9Y467	SALL2	0.741	Other
O60828	PQBP1	0.74	Other
Q6EEV6	SUMO4	0.74	Other
O96019	ACL6A	0.74	Other
Q13616	CUL1	0.74	Other
Q04917	1433F	0.74	Other
P51148	RAB5C	0.74	Other
P31150	GDIA	0.74	Other
P54198	HIRA	0.74	Other
Q15555	MARE2	0.74	Other
O14924	RGS12	0.74	Other
Q9Y478	AAKB1	0.74	Other
P62685	GAK8	0.74	Other
P11717	MPRI	0.74	Other
Q6WKZ4	RFIP1	0.74	Other
Q8N488	RYBP	0.74	Other
Q12800	TFCP2	0.74	Other
Q96LR5	UB2E2	0.74	Other
Q9H7D7	WDR26	0.74	Other
Q6ZNA4	RN111	0.739	Other
P78317	RNF4	0.739	Other
Q2NL82	TSR1	0.739	Other
P23258	TBG1	0.739	Other
Q8NEM0	MCPH1	0.739	Other
P68032	ACTC	0.739	Other
P62136	PP1A	0.739	Other
Q8WU90	ZC3HF	0.739	Other
Q9Y5Q8	TF3C5	0.739	Other
O95785	WIZ	0.739	Other
Q9NXR1	NDE1	0.738	Other
Q14194	DPYL1	0.738	Other
A0A2R8YDH4	NA	0.738	Other
P62491	RB11A	0.738	Other
Q92879	CELF1	0.738	Other
P14635	CCNB1	0.738	Other
Q9HCE1	MOV10	0.738	Other
Q86SQ0	PHLB2	0.738	Other
O00505	IMA4	0.738	Other
O95081	AGFG2	0.738	Other
P21860	ERBB3	0.738	Other
Q92540	SMG7	0.737	Other
Q5JSZ5	PRC2B	0.737	Other
Q68CP9	ARID2	0.737	Other
P62333	PRS10	0.737	Other
Q9GZV5	WWTR1	0.737	Other
O95218	ZRAB2	0.737	Other
Q9NVN8	GNL3L	0.736	Other
P62269	RS18	0.736	Other
P09038	FGF2	0.736	Other
Q9NQ66	PLCB1	0.736	Other
P08195	4F2	0.736	Other
Q9UBU8	MO4L1	0.736	Other
Q06187	BTK	0.736	Other
Q9BQQ3	GORS1	0.736	Other
Q96G74	OTUD5	0.736	Other
Q96T51	RUFY1	0.736	Other
P62314	SMD1	0.735	Other
P37108	SRP14	0.735	Other
O75351	VPS4B	0.735	Other
P62906	RL10A	0.735	Other
O00231	PSD11	0.735	Other
Q5TC82	RC3H1	0.735	Other
Q14457	BECN1	0.735	Other
Q58WW2	DCAF6	0.735	Other
Q9NP66	HM20A	0.735	Other
Q9H3P2	NELFA	0.735	Other
P26367	PAX6	0.735	Other
O95486	SC24A	0.735	Other
Q9BTA9	WAC	0.735	Other
P41091	IF2G	0.734	Other
Q96GD4	AURKB	0.734	Other
P07197	NFM	0.734	Other
P49756	RBM25	0.734	Other
O95232	LC7L3	0.734	Other
Q08378	GOGA3	0.734	Other
Q9P0J7	KCMF1	0.734	Other
Q71SY5	MED25	0.734	Other
Q8NDF8	PAPD5	0.733	Other
Q53EL6	PDCD4	0.733	Other
Q9BYW2	SETD2	0.733	Other
P31947	1433S	0.733	Other
Q76L83	ASXL2	0.733	Other
Q9NRR4	RNC	0.733	Other
Q14980	NUMA1	0.733	Other
O00203	AP3B1	0.733	Other
O75116	ROCK2	0.733	Other
P00367	DHE3	0.733	Other
Q96A65	EXOC4	0.733	Other
O75530	EED	0.733	Other
Q9P2J5	SYLC	0.733	Other
P14136	GFAP	0.733	Other
Q9Y2J4	AMOL2	0.733	Other
Q9Y6K1	DNM3A	0.733	Other
Q96RU3	FNBP1	0.733	Other
Q14161	GIT2	0.733	Other
P16885	PLCG2	0.733	Other
P20265	PO3F2	0.733	Other
Q12962	TAF10	0.733	Other
Q16650	TBR1	0.733	Other
Q05086	UBE3A	0.732	Other
P21359	NF1	0.732	Other
P50542	PEX5	0.732	Other
P08559	ODPA	0.732	Other
Q9Y2H5	PKHA6	0.732	Other
Q92870	APBB2	0.732	Other
P33316	DUT	0.732	Other
Q7Z4V5	HDGR2	0.732	Other
Q14112	NID2	0.732	Other
Q12824	SNF5	0.732	Other
P53350	PLK1	0.731	Other
P05387	RLA2	0.731	Other
P09884	DPOLA	0.731	Other
Q9UQB3	CTND2	0.731	Other
Q9HBB8	CDHR5	0.731	Other
Q9BRR8	GPTC1	0.731	Other
Q06413	MEF2C	0.731	Other
Q86TC9	MYPN	0.731	Other
P78364	PHC1	0.731	Other
Q99598	TSNAX	0.731	Other
P17612	KAPCA	0.73	Other
O14647	CHD2	0.73	Other
Q16539	MK14	0.73	Other
O75962	TRIO	0.73	Other
O94826	TOM70	0.73	Other
Q96HN2	SAHH3	0.73	Other
Q71UI9	H2AV	0.73	Other
P18621	RL17	0.73	Other
P61981	1433G	0.73	Other
P13804	ETFA	0.73	Other
Q92934	BAD	0.73	Other
Q93034	CUL5	0.73	Other
Q96CV9	OPTN	0.73	Other
Q14686	NCOA6	0.73	Other
P48552	NRIP1	0.73	Other
Q9UPN7	PP6R1	0.73	Other
P56693	SOX10	0.73	Other
Q5HYK7	SH319	0.73	Other
O94855	SC24D	0.73	Other
P48436	SOX9	0.73	Other
Q9UL17	TBX21	0.73	Other
P52735	VAV2	0.73	Other
Q96LT7	CI072	0.729	Other
Q16236	NF2L2	0.729	Other
P42356	PI4KA	0.729	Other
P52294	IMA5	0.729	Other
Q9Y2U8	MAN1	0.729	Other
Q15714	T22D1	0.729	Other
Q63HR2	TENC1	0.729	Other
Q9HCK4	ROBO2	0.728	Other
Q6PJT7	ZC3HE	0.728	Other
P24534	EF1B	0.728	Other
P31327	CPSM	0.728	Other
Q9UHD2	TBK1	0.728	Other
Q02930	CREB5	0.728	Other
Q14653	IRF3	0.728	Other
Q01546	K22O	0.728	Other
O43660	PLRG1	0.727	Other
Q8IYW5	RN168	0.727	Other
P30041	PRDX6	0.727	Other
P07195	LDHB	0.727	Other
Q96QD9	UIF	0.727	Other
P46776	RL27A	0.727	Other
Q12926	ELAV2	0.727	Other
Q9HCK5	AGO4	0.727	Other
O43683	BUB1	0.727	Other
P17535	JUND	0.727	Other
Q14766	LTBP1	0.727	Other
Q12857	NFIA	0.727	Other
Q99590	SCAFB	0.727	Other
P46939	UTRO	0.727	Other
Q99575	POP1	0.726	Other
P48047	ATPO	0.726	Other
Q6P2H3	CEP85	0.726	Other
P23526	SAHH	0.726	Other
Q13464	ROCK1	0.726	Other
Q9Y4F5	C170B	0.726	Other
Q9Y6D9	MD1L1	0.726	Other
P42704	LPPRC	0.726	Other
P23511	NFYA	0.726	Other
Q8WUZ0	BCL7C	0.726	Other
P41240	CSK	0.726	Other
Q9Y5B0	CTDP1	0.726	Other
Q08050	FOXM1	0.726	Other
Q6P0Q8	MAST2	0.726	Other
P22102	PUR2	0.726	Other
Q9UQR1	ZN148	0.726	Other
P25789	PSA4	0.725	Other
Q9BZV1	UBXN6	0.725	Other
P67870	CSK2B	0.725	Other
Q5VWQ8	DAB2P	0.725	Other
Q9UPQ3	AGAP1	0.725	Other
Q9UHD1	CHRD1	0.725	Other
Q8N9N5	BANP	0.725	Other
P14317	HCLS1	0.725	Other
Q9ULH7	MKL2	0.725	Other
Q92830	KAT2A	0.725	Other
P07942	LAMB1	0.725	Other
P52655	TF2AA	0.725	Other
Q9UM11	FZR	0.724	Other
Q9Y2T7	YBOX2	0.724	Other
Q9NWH9	SLTM	0.724	Other
Q12802	AKP13	0.724	Other
P54136	SYRC	0.724	Other
P00966	ASSY	0.724	Other
P49327	FAS	0.724	Other
Q15633	TRBP2	0.724	Other
P0C7T5	ATX1L	0.724	Other
Q9HC44	GPBL1	0.724	Other
P49585	PCY1A	0.724	Other
Q16881	TRXR1	0.724	Other
Q9NPG3	UBN1	0.724	Other
Q13107	UBP4	0.724	Other
Q5JSH3	WDR44	0.724	Other
P30304	MPIP1	0.723	Other
Q9UPY3	DICER	0.723	Other
Q5S007	LRRK2	0.723	Other
Q86X55	CARM1	0.723	Other
P25054	APC	0.723	Other
P62140	PP1B	0.723	Other
O14777	NDC80	0.723	Other
P14859	PO2F1	0.723	Other
P17655	CAN2	0.723	Other
Q99715	COCA1	0.723	Other
P49639	HXA1	0.723	Other
Q9NX40	OCAD1	0.723	Other
Q13887	KLF5	0.723	Other
Q9Y2U5	M3K2	0.723	Other
Q9BWU0	NADAP	0.723	Other
Q3YEC7	RABL6	0.723	Other
Q8WZ42	TITIN	0.723	Other
P26651	TTP	0.723	Other
P07320	CRGD	0.722	Other
P34947	GRK5	0.722	Other
P37837	TALDO	0.722	Other
Q96EZ8	MCRS1	0.722	Other
P62316	SMD2	0.722	Other
Q8N1F7	NUP93	0.722	Other
Q02156	KPCE	0.722	Other
Q9P0U4	CXXC1	0.722	Other
P04626	ERBB2	0.722	Other
Q9BVG8	KIFC3	0.722	Other
Q92585	MAML1	0.722	Other
P60900	PSA6	0.722	Other
Q13555	KCC2G	0.721	Other
Q02543	RL18A	0.721	Other
Q14155	ARHG7	0.721	Other
P61586	RHOA	0.721	Other
Q6ZN18	AEBP2	0.721	Other
O43474	KLF4	0.721	Other
P61289	PSME3	0.721	Other
Q3L8U1	CHD9	0.721	Other
Q14469	HES1	0.721	Other
O14770	MEIS2	0.721	Other
Q9UJ41	RABX5	0.721	Other
P45983	MK08	0.72	Other
P42574	CASP3	0.72	Other
Q8TEP8	CE192	0.72	Other
Q9Y6R0	NUMBL	0.72	Other
P00338	LDHA	0.72	Other
Q3V6T2	GRDN	0.72	Other
P20020	AT2B1	0.72	Other
Q8N122	RPTOR	0.72	Other
P22694	KAPCB	0.72	Other
P67775	PP2AA	0.72	Other
Q7Z333	SETX	0.72	Other
P54274	TERF1	0.719	Other
Q9BQS8	FYCO1	0.719	Other
O00264	PGRC1	0.719	Other
P55084	ECHB	0.719	Other
Q5T5U3	RHG21	0.719	Other
P41182	BCL6	0.719	Other
Q15303	ERBB4	0.719	Other
Q96CB8	INT12	0.719	Other
O75030	MITF	0.719	Other
Q86T24	KAISO	0.719	Other
Q9NZM1	MYOF	0.719	Other
P98160	PGBM	0.719	Other
P62826	RAN	0.718	Other
P49589	SYCC	0.718	Other
Q16659	MK06	0.718	Other
Q99490	AGAP2	0.718	Other
P08754	GNAI3	0.718	Other
Q02246	CNTN2	0.718	Other
P35249	RFC4	0.718	Other
Q92878	RAD50	0.718	Other
P05091	ALDH2	0.718	Other
Q86U06	RBM23	0.718	Other
Q8WYP5	ELYS	0.718	Other
Q2KJY2	KI26B	0.718	Other
O75112	LDB3	0.718	Other
Q8NBS9	TXND5	0.718	Other
Q9BYG3	MK67I	0.717	Other
O75717	WDHD1	0.717	Other
Q01484	ANK2	0.717	Other
Q86UP2	KTN1	0.717	Other
O60437	PEPL	0.717	Other
O43172	PRP4	0.717	Other
P40926	MDHM	0.717	Other
O95373	IPO7	0.717	Other
Q8WUI4	HDAC7	0.717	Other
Q9P0M6	H2AW	0.717	Other
Q8TDM6	DLG5	0.717	Other
Q15678	PTN14	0.717	Other
A6NDE4	RBY1B	0.717	Other
[truncated: 18,152 more rows]
