# Supplementary material for: Precise prediction of phase-separation key residues by machine learning
Source: Nat Commun. 2024 Mar 26;15:2662. doi: 10.1038/s41467-024-46901-9 (PMC10965946; doi:10.1038/s41467-024-46901-9)
Supplement: Supplementary file 6 — Supplementary Data 2 [file 41467_2024_46901_MOESM6_ESM.xlsx]

## Sheet: Sheet2
Supplementary Data File 2: Overlap between known and predicted phase-separating key regions. Known phase-separating regions were sourced and validated from the PhaSePro database (https://phasepro.elte.hu). Additionally, we aligned the predicted start and end regions of key residues identified by PSPHunter with the known phase-separating regions, as depicted in Fig. 2b.
Uniprot	Start (Known)	End (Known)	Start (PSPHunter)	End (PSPHunter)
A0QSY1	1	340	179	237
A0QSY1	1	340	125	153
A1Z813	1	415	268	288
A1Z813	1	415	104	140
A1Z813	1	415	391	424
A1Z813	1	415	354	374
D8V196	1	409	287	325
F1R237	1	2117	1185	1209
F1R237	1	2117	294	315
F1R237	1	2117	756	784
F1R237	1	2117	621	641
F1R237	1	2117	2053	2080
F1R237	1	2117	29	54
F1R237	1	2117	1073	1098
G5EBV6	633	693	621	682
O13828	1	289	264	295
O43561	28	262	233	253
O43561	28	262	45	69
O43561	28	262	134	154
O43561	28	262	79	113
O43561	28	262	165	189
O43781	1	188	0	27
O43781	1	188	168	203
O43791	28	359	227	254
O43791	28	359	96	130
O43791	28	359	259	287
O43791	28	359	62	83
O60500	1077	1241	1169	1191
O60563	462	654	561	586
O60563	462	654	528	554
O60885	674	1351	1319	1341
O65934	1	310	142	169
O65934	1	310	174	208
O74718	1	235	41	75
O94752	231	551	395	431
O94752	231	551	216	248
P03372	79	174	51	84
P03372	79	174	150	175
P03520	1	265	51	73
P03520	1	265	14	43
P03520	1	265	79	101
P03520	1	265	162	182
P03521	1	422	351	406
P03521	1	422	67	93
P03523	1	2109	263	292
P03523	1	2109	1939	1967
P03523	1	2109	222	246
P03523	1	2109	1669	1689
P03523	1	2109	1387	1407
P04050	1542	1733	1563	1653
P04050	1542	1733	1668	1688
P04147	419	502	415	466
P04156	23	111	33	72
P05067	672	713	691	720
P05205	1	206	67	103
P05453	5	250	66	101
P05453	5	250	21	44
P05453	5	250	102	130
P06748	1	294	158	189
P06748	1	294	219	239
P08287	115	225	192	212
P08287	115	225	99	122
P08287	115	225	128	149
P0A9A6	1	383	312	375
P0A9A6	1	383	13	39
P0C093	1	198	1900-04-20	142
P14907	2	601	18	56
P14907	2	601	238	272
P14907	2	601	139	163
P15502	27	786	197	232
P15502	27	786	548	577
P15502	27	786	411	443
P15502	27	786	161	192
P15502	27	786	578	598
P15502	27	786	509	529
P15502	27	786	272	292
P16333	1	377	203	234
P16333	1	377	80	124
P16333	1	377	145	165
P17931	20	100	11	69
P22363	92	297	128	160
P22626	1	341	332	352
P22626	1	341	79	115
P23246	1	707	606	633
P23246	1	707	650	691
P23246	1	707	498	527
P23246	1	707	9	30
P23771	105	260	194	216
P23771	105	260	128	176
P23771	105	260	240	261
P25158	1	468	231	253
P25158	1	468	263	285
P25158	1	468	117	152
P25158	1	468	168	188
P26368	385	466	411	438
P26368	27	62	28	73
P26368	149	337	299	319
P26368	149	337	229	256
P29590	1	585	227	254
P29590	1	585	258	304
P29590	1	585	416	446
P31483	1	386	348	384
P31483	1	386	289	311
P31483	1	386	59	79
P32588	1	453	16	80
P35637	1	526	290	328
P35637	1	526	253	273
P35637	1	526	478	498
P38996	568	793	566	596
P39936	13	97	0	50
P39936	13	97	68	95
P43243	1	397	365	386
P45973	1	177	167	188
P45973	1	177	64	93
P45973	1	177	0	20
P52948	1	500	452	475
P52948	1	500	1	22
P53297	571	722	644	698
P62993	1	217	164	216
P78352	306	721	367	394
P78352	306	721	454	476
P78352	306	721	627	649
P78953	1	452	443	476
P78953	1	452	391	428
P78953	1	452	281	302
P78953	1	452	227	247
P91349	1	1198	550	570
P91349	1	1198	245	287
P91349	1	1198	466	490
P91349	1	1198	1073	1093
P91349	1	1198	35	64
P91349	1	1198	795	815
Q01844	286	360	354	417
Q01844	361	447	354	417
Q01844	1	285	14	42
Q01844	1	285	139	162
Q02629	1	959	722	748
Q02629	1	959	650	671
Q02629	1	959	499	530
Q02629	1	959	759	794
Q02629	1	959	381	405
Q02629	1	959	886	906
Q02794	1	78	15	50
Q02794	1	78	63	91
Q06787	445	632	523	562
Q06787	445	632	450	486
Q07352	1	338	292	328
Q07352	1	338	42	64
Q07352	1	338	210	230
Q07666	1	197	32	66
Q07666	1	197	127	147
Q07889	1117	1319	1243	1277
Q07889	1117	1319	1144	1166
Q07889	1117	1319	1176	1196
Q09737	1	750	49	99
Q09737	1	750	135	155
Q09737	1	750	509	529
Q12888	1203	1972	1224	1248
Q12888	1203	1972	1326	1353
Q12888	1203	1972	1378	1417
Q12888	1203	1972	1724	1748
Q12888	1203	1972	1764	1789
Q12888	1203	1972	1626	1648
Q12888	1203	1972	1676	1700
Q12888	1203	1972	1512	1532
Q13148	263	414	267	305
Q13501	3	102	58	78
Q14103	1	355	302	332
Q14103	1	355	26	52
Q14103	1	355	269	293
Q14149	1	400	83	117
Q14781	1	532	101	121
Q14781	1	532	373	410
Q14781	1	532	303	329
Q15648	948	1574	1032	1052
Q15648	948	1574	935	956
Q15648	948	1574	1195	1217
Q22053	1	352	19	50
Q22053	1	352	269	289
Q22053	1	352	145	165
Q22053	1	352	314	337
Q500V5	180	517	205	243
Q500V5	180	517	343	378
Q54VP4	146	416	340	380
Q54VP4	146	416	131	153
Q5BI67	1	1953	1748	1786
Q5BI67	1	1953	1440	1464
Q5BI67	1	1953	1694	1717
Q5BI67	1	1953	1865	1897
Q5BI67	1	1953	1307	1328
Q5BI67	1	1953	341	372
Q5BI67	1	1953	386	409
Q5BI67	1	1953	1033	1059
Q75E28	606	694	688	725
Q7KTV5	1	686	587	647
Q7KTV5	1	686	233	254
Q7KTV5	1	686	76	97
Q7YU08	1	865	837	866
Q7YU08	1	865	95	128
Q7YU08	1	865	371	402
Q7YU08	1	865	225	245
Q7YU08	1	865	607	628
Q7YU08	1	865	484	509
Q7Z739	1	415	313	353
Q7ZXV8	93	452	97	124
Q7ZXV8	93	452	396	437
Q7ZXV8	93	452	252	279
Q8JXF6	1	450	374	416
Q8JXF6	1	450	95	122
Q8JXF6	1	450	220	240
Q8JXF6	1	450	42	64
Q8JXF6	1	450	151	171
Q8L3W1	1	341	165	221
Q8N884	1	146	38	66
Q8N884	1	146	11	34
Q8N884	161	522	495	516
Q8N884	161	522	211	234
Q8N884	161	522	281	305
Q8N884	161	522	239	259
Q8NE35	1	698	111	135
Q8NE35	1	698	617	637
Q8NE35	1	698	259	291
Q8NE35	1	698	387	407
Q8NE35	1	698	4	34
Q8SWR8	351	750	364	397
Q92777	421	582	449	469
Q92804	1	180	127	153
Q92804	1	180	70	100
Q92804	234	320	248	279
Q94ET8	52	291	219	241
Q94ET8	52	291	98	120
Q94ET8	52	291	67	93
Q94ET8	52	291	160	181
Q94ET8	52	291	33	55
Q9BYJ9	1	388	280	326
Q9JIR1	848	916	869	896
Q9JIR4	505	1206	680	705
Q9JIR4	505	1206	602	625
Q9JIR4	505	1206	915	936
Q9NQI0	1	236	127	166
Q9NQI0	1	236	186	213
Q9TXM1	1	544	466	502
Q9TXM1	1	544	0	36
Q9U2F5	328	434	411	435
Q9U2F5	328	434	339	364
Q9UHD9	450	624	498	543
Q9UKV8	517	818	717	747
Q9UKV8	517	818	520	540
Q9VD51	1	680	624	665
Q9VD51	1	680	361	381
Q9VD51	1	680	508	531
Q9VNF8	1	773	303	343
Q9VNF8	1	773	698	724
Q9VNF8	1	773	89	109
Q9VNF8	1	773	507	530
Q9VNF8	1	773	206	235
Q9VNF8	1	773	553	574
Q9VNF8	1	773	397	417
Q9W1V3	1	344	215	250
Q9W1V3	1	344	307	327
Q9W1V3	1	344	262	282
Q9W1V3	1	344	103	128
Q9W1V3	1	344	139	169
Q9W4I7	1	228	94	137
Q9W4W2	1	1042	599	632
Q9W4W2	1	1042	156	178
Q9W4W2	1	1042	185	218
Q9W4W2	1	1042	314	336
Q9W4W2	1	1042	524	546
Q9W4W2	1	1042	733	753
Q9Y5A9	1	409	312	350
Q9Y5A9	1	409	263	284
