# Supplementary material for: Precise prediction of phase-separation key residues by machine learning
Source: Nat Commun. 2024 Mar 26;15:2662. doi: 10.1038/s41467-024-46901-9 (PMC10965946; doi:10.1038/s41467-024-46901-9)
Supplement: Supplementary file 7 — Supplementary Data 3 [file 41467_2024_46901_MOESM7_ESM.xlsx]

## Sheet: sheet1
Supplementary Data File 3: Mutations predicted most impact phase separation. We evaluated the effect of all mutations on phase separation, including both pathogenic and neutral mutations. Here, we showcase the top 200 mutations with the most pronounced effect on phase separation probability. Additionally, below the table, we also provide an assessment of the impact of GP mutations within key regi…
Uniprot	Mutation	Type	PhaseVariance
P40337	N90I	Disease	-0.173
P03372	R243C	Disease	-0.163
Q16082	D154H	Disease	-0.158
P40337	D197H	Neutral	-0.157
Q9H9S0	S65N	Disease	-0.15
P03372	R434W	Disease	-0.147
P40337	E12Q	Neutral	-0.14
P40337	W117L	Disease	-0.133
P40337	N67H	Neutral	-0.132
P04637	P34L	Disease	-0.131
P10276	L409W	Disease	-0.131
P40337	E16Q	Disease	-0.125
P04637	P300L	Disease	-0.123
Q13501	R267C	Neutral	-0.123
P01106	S161L	Disease	-0.121
P10276	L409R	Disease	-0.121
P40337	R113P	Disease	-0.121
P04637	R213L	Disease	-0.12
P04637	T253I	Disease	-0.12
P40337	E42A	Neutral	-0.119
P04637	T231A	Disease	-0.117
P04637	Q136L	Disease	-0.117
P04156	P102L	Disease	-0.116
P40337	E51Q	Disease	-0.116
P40337	I147T	Disease	-0.116
P40337	N78H	Disease	-0.115
P01106	P246S	Disease	-0.114
P04156	Q217R	Disease	-0.114
P40337	A122S	Neutral	-0.114
P04637	D324H	Neutral	-0.113
P04637	P222S	Disease	-0.11
P04637	P316T	Disease	-0.11
P04637	Q136H	Disease	-0.11
P40337	Y175D	Disease	-0.11
P40337	G57R	Neutral	-0.109
P40337	P45R	Disease	-0.108
P04637	R283C	Disease	-0.106
P40337	G144E	Disease	-0.106
P40337	R200Q	Neutral	-0.106
P40337	P192S	Disease	-0.106
P48431	G22S	Neutral	-0.104
P10275	Y835C	Neutral	-0.103
P23771	G248R	Neutral	-0.103
O60563	R633C	Disease	-0.103
P40337	P97S	Disease	-0.103
P04637	P151R	Disease	-0.102
P04637	T155P	Disease	-0.102
P29590	R270H	Disease	-0.102
P40337	D9N	Disease	-0.102
P48431	G219S	Disease	-0.101
P04637	G117E	Disease	-0.101
P04637	P89S	Disease	-0.101
P04637	S314C	Disease	-0.101
P40337	E12D	Neutral	-0.101
P04637	V97L	Neutral	-0.1
P04637	S183L	Disease	-0.099
P04637	E336K	Disease	-0.099
Q13501	A16T	Neutral	-0.099
P10275	S741C	Disease	-0.098
P10275	S244L	Disease	-0.098
P23771	A207T	Disease	-0.098
P40337	V74A	Disease	-0.098
P23769	W360L	Disease	-0.097
P04637	R65K	Disease	-0.097
P04637	K132M	Disease	-0.097
Q8IU60	R19Q	Disease	-0.097
P04637	M169I	Disease	-0.096
P40337	G30E	Neutral	-0.096
P40337	I75S	Neutral	-0.096
P29590	R382H	Disease	-0.095
P04637	R65T	Disease	-0.095
P04637	N345I	Disease	-0.095
P04637	S46F	Disease	-0.095
P04637	S378F	Disease	-0.094
P04637	V157D	Disease	-0.094
P10275	N772H	Neutral	-0.093
P23769	T355K	Disease	-0.093
P23771	T120M	Neutral	-0.093
O60563	R709Q	Disease	-0.093
P04637	P152A	Disease	-0.093
P04637	N311T	Disease	-0.093
P40337	E186D	Neutral	-0.093
P23769	G263R	Neutral	-0.092
P04637	P71R	Disease	-0.092
P04637	Y234H	Disease	-0.092
P10275	R856L	Neutral	-0.091
P04637	M246I	Disease	-0.091
P04637	R202P	Disease	-0.091
P04637	P190T	Disease	-0.091
P40337	I180V	Disease	-0.091
P10275	P914T	Neutral	-0.09
P10275	R753L	Neutral	-0.09
P10275	A766D	Neutral	-0.09
P29590	M243T	Disease	-0.09
P04637	V143M	Disease	-0.089
P04637	N247T	Disease	-0.089
P04637	L330H	Disease	-0.089
P40337	R79H	Disease	-0.089
P40337	E160K	Disease	-0.089
P10275	I562T	Disease	-0.088
P10275	A574P	Neutral	-0.088
P23771	L150I	Neutral	-0.088
P04637	V197M	Disease	-0.088
P40337	N90S	Neutral	-0.088
P10275	P380R	Neutral	-0.087
P29590	A552V	Disease	-0.087
P04637	L206S	Neutral	-0.087
P04637	T211A	Disease	-0.087
P04637	M133T	Disease	-0.087
P04637	H179D	Disease	-0.087
P04637	I251V	Disease	-0.087
P10275	M750V	Neutral	-0.086
P10275	M750I	Disease	-0.086
P23769	H469Q	Neutral	-0.086
P04637	K292T	Disease	-0.086
P04637	Q5R	Disease	-0.086
P04637	R273G	Disease	-0.086
P40337	H208N	Disease	-0.086
P40337	N78T	Disease	-0.086
P29590	R44Q	Disease	-0.085
P04637	T253N	Disease	-0.085
P04637	S215G	Disease	-0.085
P04637	K120R	Disease	-0.085
P48431	D176N	Disease	-0.084
P10275	E304K	Disease	-0.084
P23769	S277G	Neutral	-0.084
Q8IZD4	H251Q	Disease	-0.084
P04637	F338S	Neutral	-0.084
P04637	M237V	Disease	-0.084
P04637	R248G	Disease	-0.084
P48431	M217I	Neutral	-0.083
P10275	V890L	Neutral	-0.083
Q07889	I437S	Neutral	-0.083
Q8WV28	P309L	Neutral	-0.083
P04637	M237K	Disease	-0.083
P04637	N239T	Disease	-0.083
P04637	P36S	Neutral	-0.083
P40337	N193S	Neutral	-0.083
P40337	V165D	Disease	-0.083
P40337	L116R	Neutral	-0.083
P10275	M743K	Neutral	-0.082
P10275	M887V	Neutral	-0.082
P23769	R362G	Disease	-0.082
P29590	M348T	Disease	-0.082
P50995	R230C	Disease	-0.082
P04637	E271G	Disease	-0.082
P04637	H115R	Neutral	-0.082
P04637	E285A	Disease	-0.082
Q96PV0	S385W	Disease	-0.081
P23769	N371K	Disease	-0.081
P04637	T284A	Disease	-0.081
P04637	K120N	Disease	-0.081
P04637	C182R	Disease	-0.081
P10275	L908H	Neutral	-0.08
P10275	C612F	Disease	-0.08
P06241	A95S	Disease	-0.08
Q8IZD4	R386K	Disease	-0.08
P04637	E285K	Disease	-0.08
P04637	G262D	Disease	-0.08
P15408	Q223E	Disease	-0.08
P10275	A141T	Neutral	-0.079
P10275	A253V	Disease	-0.079
P40337	L158R	Disease	-0.079
P04637	K372T	Neutral	-0.079
P04637	P72T	Disease	-0.079
P04637	Y126S	Disease	-0.079
P04637	I232T	Disease	-0.079
P04637	R280T	Disease	-0.079
P04637	V97D	Neutral	-0.079
P04637	L308M	Disease	-0.079
P04637	A347T	Disease	-0.079
P05067	V112L	Disease	-0.079
O43670	P162L	Disease	-0.078
Q8WV28	S214F	Disease	-0.078
P04637	L111Q	Disease	-0.078
P10275	C807Y	Neutral	-0.077
P10275	L713I	Neutral	-0.077
P23769	L138P	Disease	-0.077
P04637	W146S	Disease	-0.077
Q12905	S107F	Disease	-0.077
P10275	C602G	Neutral	-0.076
Q07889	Q477K	Neutral	-0.076
Q07889	Q973L	Disease	-0.076
P04637	D61N	Disease	-0.076
Q71U36	R79C	Neutral	-0.076
P48730	S88C	Disease	-0.076
Q96PK6	S623L	Disease	-0.075
P10275	A597T	Disease	-0.075
Q9UER7	R371W	Disease	-0.075
P04637	L194R	Disease	-0.075
P04637	C275F	Disease	-0.075
P04637	L348F	Disease	-0.075
P04637	I162N	Disease	-0.075
P05067	H677R	Neutral	-0.075
Q9UHD9	P440T	Neutral	-0.074
Q8WWM7	G172D	Disease	-0.074
O43670	R95Q	Disease	-0.074
Q8WV28	T253M	Disease	-0.074
P04637	L252F	Disease	-0.074
P05067	A673V	Disease	-0.074
GP mutation in DrRegion
Uniprot	Mutation	PhaseVariance
Q2M2I8	G22R	-0.001
Q2M2I8	G19S	-0.004
Q2M2I8	G33D	0.001
Q2M2I8	G31D	-0.005
Q2M2I8	G23K	-0.006
Q2M2I8	G22E	-0.005
Q2M2I8	P697H	0
Q2M2I8	P679R	0
Q2M2I8	G692R	0
Q2M2I8	P377L	-0.001
Q2M2I8	G380V	-0.002
Q8NE71	P761H	0.001
Q8NE71	P615Q	-0.002
Q8IZP0	P418S	-0.005
P00519	G250R	-0.02
P00519	P441L	-0.018
P00519	P669S	-0.017
P00519	P662L	-0.014
P00519	G678S	-0.015
P00519	G665L	-0.014
P00519	P810L	-0.016
P00519	P806S	-0.009
P42684	P12L	-0.004
P42684	G300R	-0.008
Q99798	P527T	0
Q99798	G394E	0
Q99798	G394R	0.001
P12814	P786L	-0.001
P12814	P233L	-0.002
P12814	G588D	-0.003
P12814	G118E	-0.002
P12814	G111R	-0.005
P12814	G654R	-0.003
P12814	G643R	-0.004
O43707	G195D	-0.003
P35611	G365V	-0.002
Q16186	P246S	-0.002
P52594	P552S	-0.007
P52594	G340W	0
P52594	G340R	0
O95433	P266S	-0.027
O95433	G248R	-0.028
O95831	P475L	-0.009
Q9ULX6	G62R	0.005
Q9ULX6	G50D	-0.011
Q9ULX6	P243L	0.004
Q9ULX6	G251R	0.012
Q9ULX6	G249C	-0.015
Q9ULX6	G240D	-0.001
Q9ULX6	G238S	-0.005
Q9ULX6	G598E	-0.009
Q9ULX6	P103S	-0.009
Q9ULX6	P103L	-0.009
P31749	G410S	-0.007
Q8IWZ3	G60S	0
Q8IWZ3	G62S	-0.001
Q8IWZ3	G60V	0
Q8IWZ3	G90R	0
Q9NQW6	G200S	0
P04083	G102S	-0.003
P20073	P50L	-0.009
Q8N6T3	P191S	-0.008
Q8N6T3	G173S	0.006
O14497	P208S	-0.001
P27540	P785S	-0.003
Q9HBZ2	G710A	-0.002
Q9UBL3	G306W	0.001
Q9UBL3	P586L	0.001
Q96KQ4	G379R	-0.01
P54253	G42D	0.001
Q8WWM7	G147S	-0.01
Q8WWM7	G132C	-0.011
Q8WWM7	G971R	-0.007
O15265	G120E	0.003
O15265	G782R	0.001
O15265	G778A	-0.003
O15169	P218S	-0.008
O15169	G233D	-0.017
O95817	P545R	-0.001
O95817	P209L	-0.007
O95817	P209Q	-0.007
P46379	G119W	-0.003
P46379	P115S	0.001
P46379	G119V	0
P46379	G119R	-0.001
P46379	G103R	-0.007
Q9UQB8	P276L	-0.014
Q9UQB8	P305L	-0.002
Q9UQB8	P281L	-0.003
Q9UQB8	G301S	-0.008
Q9UQB8	P479S	-0.008
Q9UQB8	G472S	-0.003
Q9UQB8	P467L	-0.009
Q9UQB8	G182S	-0.009
P56945	G617C	-0.013
P56945	G617W	-0.007
P56945	P183H	0
P56945	P168L	0
P56945	G188W	-0.009
Q9NYF8	G66A	0.001
Q9NYF8	G72W	-0.004
Q6W2J9	P624S	0.002
Q6W2J9	P605H	-0.001
Q6W2J9	P602Q	0
Q6W2J9	P601T	0.001
Q6W2J9	P957L	-0.003
Q6W2J9	P789S	0.001
P11274	P123T	0.004
P11274	P278S	-0.003
Q8WV28	P239R	-0.017
Q8WV28	P217S	-0.016
Q8WV28	P212T	-0.012
Q8WV28	G230E	-0.034
P15056	G466V	-0.008
P15056	G469R	0.001
P15056	G469E	-0.004
P15056	G464V	-0.012
P15056	G464E	-0.01
P15056	G469A	-0.005
P15056	G469V	-0.001
P15056	G466E	-0.009
P15056	G466A	-0.01
P15056	G466R	-0.007
P15056	G469S	-0.003
P15056	G464R	-0.015
P15056	G469L	-0.014
P15056	P453T	0.002
O60885	P205S	-0.004
O60885	P197S	-0.007
O60885	P206L	-0.008
P12830	G866S	-0.008
P12830	G31V	-0.007
P12830	G49S	-0.004
P12830	G53A	-0.005
P12830	G62S	-0.003
P12830	G62V	-0.003
P12830	P27S	-0.004
P12830	P42L	-0.002
P12830	P799R	-0.002
P12830	P801A	-0.002
P12830	P822A	-0.005
P12830	P822S	0.001
P12830	G120R	-0.005
P12830	G134R	-0.003
P12830	P125S	-0.007
P12830	P126L	-0.01
P12830	P127T	-0.006
P12830	P147R	-0.001
P12830	P143S	-0.006
P12830	P160S	-0.006
P12830	G274D	-0.001
P12830	G274S	-0.002
P12830	G761A	-0.003
P12830	G761R	-0.001
P12830	G420D	-0.007
P12830	G434R	0.002
P12830	P700A	0.001
P12830	P700T	-0.004
P12830	P708T	-0.009
P12830	G693S	-0.003
P12830	P700S	-0.001
P27824	P522Q	0.003
Q14444	P694T	-0.007
Q14444	G685E	-0.003
Q14444	G677C	-0.005
Q14444	P598T	-0.001
Q14444	G596R	-0.012
Q14444	G638D	0.003
Q14444	G31V	0.003
Q14444	G31A	0.001
P22681	G14D	-0.015
Q92793	G1069D	-0.001
Q14781	P328S	-0.034
O00257	G245R	-0.01
Q9HC52	G317V	-0.004
Q9Y5K6	P394Q	-0.002
Q9Y5K6	P187L	-0.007
Q99459	P298S	-0.003
Q14004	G714R	0
Q14004	G717R	-0.002
Q14004	P1470L	-0.002
P46527	P95R	0.004
P46527	P95S	-0.001
Q5SW79	G1385D	-0.003
Q9BZC1	P345S	-0.015
Q12873	P1775A	0.001
Q14839	G1132E	-0.001
Q14839	G1102E	-0.004
Q14839	G1130D	-0.004
Q14839	G1129E	-0.01
Q14839	G1098D	-0.011
Q14839	P1541L	0
Q14839	P1558L	-0.001
Q14839	P1554S	-0.002
Q14839	P1554L	-0.003
Q14839	P1543L	-0.004
Q14839	P1541A	0.006
Q14839	P1538L	-0.008
Q14839	G1534R	-0.003
Q8IWX8	P188S	-0.001
Q8IWX8	P602L	-0.005
P09496	P6L	-0.006
Q15003	G673R	-0.002
Q9NZN8	P124S	-0.018
Q9NZN8	P117T	-0.005
Q9NZN8	G162E	-0.019
P48444	G185R	-0.013
Q16630	G65R	-0.003
P46109	G136W	-0.004
P02511	P20S	0.002
P02511	P8S	-0.03
O14936	G177V	-0.001
O14936	G612R	-0.005
O14936	P396S	-0.006
O14936	P402Q	-0.002
O14936	G659D	-0.012
P33240	P205L	-0.026
P33240	P205H	-0.02
P33240	P255L	-0.026
O60716	P192S	0.007
O60716	P192L	-0.003
O60716	G198D	-0.01
O60716	P647S	-0.004
Q13620	G618R	-0.004
Q13620	P50L	-0.006
Q14118	P398S	0.006
Q96EP5	G383A	-0.005
Q96EP5	G362S	-0.005
Q96EP5	P385L	-0.008
Q9UJU6	G60R	-0.011
Q13409	P183L	-0.002
Q14203	G59S	0
Q14203	G71A	-0.001
Q14203	G71E	0
Q14203	G71R	-0.002
Q14203	G67D	0.001
Q14203	G67E	0.001
Q92841	G111C	-0.004
Q9NR30	G740R	-0.005
Q9GZR7	G423C	-0.011
Q9NQI0	P144L	-0.029
Q9NQI0	G151V	-0.014
Q9NQI0	P187S	-0.016
Q9NQI0	G195S	-0.017
Q86XP3	G362E	0
Q7L014	G651R	-0.001
Q9BQ39	G184R	-0.011
P17844	P596L	-0.007
P17844	P582A	-0.006
P17844	G578R	0
P17844	G561C	-0.01
P17844	G533S	0
P17844	G533A	-0.003
P17844	G22E	0
P17844	G15W	-0.004
P17844	G11V	-0.003
Q9H2U1	G44W	-0.007
Q9H2U1	P26S	0
Q9H2U1	G51D	0.001
Q9H2U1	G55W	-0.012
Q9H2U1	G45C	-0.013
Q9H2U1	G40S	-0.006
Q9H2U1	G39D	-0.007
Q9H2U1	G28W	-0.005
Q9H2U1	G28R	-0.001
Q08211	G1228D	-0.003
O60610	P678S	0.001
O60610	G671R	-0.001
O60832	P10L	-0.007
Q12959	P547L	-0.006
Q12959	G328D	-0.001
Q12959	P642S	-0.003
Q12959	G633V	-0.005
Q12959	G633C	-0.005
Q12959	P405L	-0.006
Q92796	G79S	0.003
Q92796	G46S	0.001
P78352	P26L	-0.033
P31689	G80D	-0.001
O60884	G246R	-0.02
Q96EY1	G402R	-0.01
Q96EY1	G400S	-0.005
Q96EY1	G389S	-0.004
Q96EY1	G241R	-0.01
Q96EY1	G258D	-0.005
Q96EY1	G247S	-0.004
Q96EY1	G168D	-0.005
Q96EY1	P164S	0.002
Q96EY1	P164H	0.002
Q96EY1	G315S	-0.01
P25686	P32Q	-0.007
P25686	P80T	0.013
P25686	G72E	-0.001
O75190	P86L	-0.01
O75190	G69V	-0.004
O75190	G136E	-0.009
O00429	G19V	0.006
O00429	G37R	-0.007
P26358	G1079S	-0.002
P55265	P434S	0
O14640	G287R	-0.016
O14640	G286D	-0.008
O14640	G263A	-0.007
Q92997	P671L	-0.003
Q92997	P673L	-0.005
Q05193	G24S	-0.004
Q05193	P150L	-0.001
Q05193	P119H	-0.002
P50570	G202S	-0.005
Q13627	G428E	-0.011
P19525	G279R	-0.023
Q9H4G0	P745S	-0.003
Q9Y2J2	P167T	-0.004
Q9Y2J2	P353S	0
Q9Y2J2	P353L	-0.004
Q9Y2J2	P335T	0
Q05639	G52R	-0.004
Q9BY44	P511S	-0.004
O15371	P342S	-0.011
O15371	P342L	-0.022
P15502	P211A	-0.002
P15502	P198T	-0.003
P15502	G191E	-0.004
P15502	G164R	-0.003
P15502	G162C	-0.009
P15502	G412R	-0.005
P15502	G412S	-0.005
P15502	G424D	-0.005
P15502	G424E	-0.006
P15502	G434R	-0.006
P15502	G436D	-0.003
P15502	G425A	-0.006
P15502	G419D	-0.002
P15502	P337L	-0.006
P15502	G338R	-0.003
P15502	G148D	-0.006
P15502	P147S	-0.003
P15502	G135E	-0.003
Q6PJG2	G995R	-0.004
Q9UBC2	P356L	-0.008
Q9UBC2	P369L	-0.003
Q9UBC2	P356R	-0.006
Q9UBC2	P755S	-0.002
Q9UBC2	P723L	-0.001
Q9UBC2	P729S	-0.003
Q9UBC2	G731A	-0.004
Q9Y6I3	G508R	-0.008
Q14677	P382S	-0.002
Q14677	P498H	-0.002
Q12929	P628A	-0.004
Q12929	G36D	-0.013
Q12929	P325F	-0.004
P11308	G232E	-0.014
P11308	P122L	-0.021
Q01844	P25L	-0.001
Q01844	G221E	-0.002
Q01844	P161T	0
Q01780	G589R	-0.008
Q01780	P595S	-0.008
Q01780	P595L	-0.014
Q01780	G594R	-0.009
Q01780	P617L	-0.008
Q01780	G57R	-0.001
Q9NZB2	G443S	-0.003
Q9NZB2	P379T	-0.001
Q8NCA5	P316L	-0.001
P35555	G422E	-0.001
P35555	P399A	-0.002
P35555	P430L	-0.002
P35555	P392L	-0.002
P35555	P428S	-0.002
P35555	G47S	-0.005
P02671	P255L	-0.003
P02671	P246S	-0.001
P02671	P245A	0.002
P02671	G272R	0
P02671	G272E	-0.005
P02671	G531S	0.002
P02671	P514S	-0.002
P02671	P514R	0.003
P02671	P514H	-0.001
P02671	P565H	-0.004
P02671	G548V	-0.002
P02671	P571T	-0.002
P02671	G566V	-0.006
P02671	G566E	-0.001
P02671	G548D	-0.002
P02671	P398S	-0.002
P02671	G391R	0.004
P02671	G31V	-0.004
P02671	P37L	-0.001
P02671	G33D	-0.007
P02671	G36V	0.001
P02671	G25V	0
Q6UN15	G133E	-0.005
Q02790	P47S	0
P21333	P1628L	0
P21333	P1591L	0
P21333	G1623V	0
P21333	G1602S	-0.001
P21333	P1513H	0.001
P21333	P1223L	-0.001
P21333	G1227R	0
P21333	G1236A	-0.001
P21333	P1796L	0
P21333	P955H	-0.001
P21333	G946C	0
P21333	P97H	0
O75369	G1612D	0.001
O75369	P2122S	0
O75369	P1485L	-0.001
O75369	P930S	0
P55316	P182L	0.001
P55316	G160D	0.006
Q9P0K8	P101L	0.001
Q9P0K8	G107A	0.001
P85037	P631S	0.002
O43524	G424S	-0.003
Q96AE4	G25A	-0.002
Q96AE4	G18S	-0.001
Q96AE4	G50E	-0.001
Q96I24	P541S	-0.002
Q96I24	G559R	-0.004
P35637	P320S	-0.002
P35637	G256R	-0.003
P06241	G80E	-0.055
Q13283	P51L	-0.026
Q9UN86	P454T	-0.002
Q9UN86	G435S	-0.007
Q9UQC2	P512S	-0.001
Q9NY12	G172C	-0.012
P15976	G332C	-0.033
P15976	G325R	-0.02
P23769	G149R	-0.042
P23771	P163L	-0.047
P23771	P134H	-0.054
P04150	G178C	-0.012
P04150	G172C	-0.006
P04150	G415V	-0.005
P04150	P416Q	0
P04150	P405T	0
P04150	G328K	-0.011
P04150	G371V	-0.001
P06396	G556R	-0.004
P06396	G556S	-0.003
Q49A26	P520Q	-0.003
Q49A26	P196L	-0.013
Q49A26	G195R	-0.016
Q9BVP2	P325L	-0.009
Q9UKJ3	G1392S	-0.004
Q9UKJ3	P71L	-0.001
O75791	P205L	-0.057
P62993	G200R	-0.08
P49840	G49A	-0.002
P16403	G125A	-0.007
P16403	P118S	-0.005
P10412	P118S	-0.003
O75367	G122R	-0.006
O00165	P49T	-0.001
O00165	G64S	-0.015
Q9Y450	G9S	-0.003
P51858	G123S	0.002
P55795	P209L	-0.012
Q1KMD3	G682A	0.002
P22626	G334R	-0.004
P22626	G334S	-0.002
P09651	G203C	-0.003
P09651	G198C	-0.003
P61978	G385V	-0.003
P61978	G368R	-0.017
P61978	P293S	-0.008
P61978	G298V	-0.008
P61978	G298S	-0.006
P61978	G295R	-0.006
P52272	G26S	0.001
Q00839	G750R	0.001
Q00839	G750S	0.002
Q9NSC5	G250W	-0.057
Q5SSJ5	P40Q	0.001
P34931	G623R	-0.002
O95757	P796S	-0.013
Q00613	P304L	-0.04
P54652	G624D	0.004
P54652	P475S	-0.009
P54652	P424T	0.001
P11142	P632S	-0.002
P11142	P626S	-0.002
Q16082	G111S	-0.187
Q99081	P68S	0
Q99081	P68L	-0.002
Q16666	P169L	-0.005
Q16666	P92Q	-0.001
Q16666	P492Q	0
Q12905	G111R	-0.006
Q12906	G772C	-0.003
Q12906	G879D	0
Q12906	G676E	-0.001
Q12906	P635L	-0.002
P12268	G301A	-0.007
P46940	P1049S	-0.002
P46940	G1047R	0
P46940	P1351Q	-0.001
O14654	G571S	0
O14654	G571R	-0.002
O14654	G509D	-0.002
P23229	G125R	-0.004
P16144	G222E	0
P16144	G693E	-0.001
P15884	P299L	-0.009
Q15811	P125R	-0.008
Q15811	G1048R	-0.014
Q15811	P1076S	-0.006
Q15811	G1073E	-0.008
O60271	G697S	0
Q9HDC5	P322S	0.001
Q9HDC5	G317D	-0.011
Q9HDC5	G306A	0.004
P13645	G18V	0.001
P05783	G61R	-0.019
P05783	G56D	-0.008
P35527	G507R	0.004
P35527	G507V	-0.002
P35908	G136E	-0.002
P04264	G101V	-0.001
P13647	G521S	0.001
P13647	G94S	-0.001
P13647	P137S	-0.001
P13647	G139S	0.002
P13647	G125C	-0.002
P02538	G482E	-0.003
P02538	G97R	-0.004
P05787	G62C	-0.018
P05787	G51R	-0.006
P05787	G48R	-0.017
Q63ZY3	P150L	-0.005
Q63ZY3	G146V	0.001
Q63ZY3	P534L	-0.002
Q63ZY3	P539L	-0.004
Q63ZY3	P359L	-0.007
Q63ZY3	P350S	0.002
Q63ZY3	G106D	-0.01
P48730	P327S	0.002
P48730	G151W	-0.011
P49674	P301S	-0.006
Q5VWX1	P214L	-0.013
Q5VWX1	P214A	-0.005
Q5VWX1	P211S	-0.005
Q5VWX1	P199S	-0.001
Q5VWX1	G207V	-0.008
Q9NQT8	P1680L	-0.007
Q9NQT8	P1498L	-0.002
Q9NQT8	P304L	-0.008
Q9NQT8	P304A	-0.003
O60333	G117D	-0.004
O60333	G109V	-0.001
O00139	P152L	-0.008
O00139	P141L	-0.007
Q9Y496	P117S	-0.002
Q9Y496	G94R	-0.005
P33176	G85V	-0.008
P33176	G85E	-0.006
P33176	G79E	0
P33176	G245C	-0.004
Q07866	P536S	0
Q07866	G450D	-0.007
P42166	P213S	-0.003
P42166	P213L	-0.01
P42166	P205L	0.001
Q71RC2	G678V	-0.022
Q4G0J3	G489W	-0.012
O95835	G717D	-0.001
O95835	P158S	-0.001
Q9NRM7	P579L	0.001
Q9NRM7	P577L	0
Q9NRM7	G567R	-0.005
Q9NRM7	G554S	0
Q9NRM7	G547S	0
Q9NRM7	G218V	-0.002
Q9NRM7	G218R	-0.002
Q9NRM7	P290S	-0.001
Q9NRM7	G188S	-0.001
Q13094	P167L	-0.03
Q13094	P198L	-0.024
Q13094	G203S	-0.03
Q9UJU2	G94E	-0.009
Q9UJU2	G11S	-0.018
P17931	G47R	-0.024
Q93052	G106R	-0.001
Q93052	P343S	0.004
Q93052	G331R	0.001
Q32MZ4	G96E	-0.002
Q32MZ4	G113R	0.001
Q8ND56	G288E	-0.003
Q8ND56	G283A	-0.004
Q8ND56	G273V	-0.001
Q8ND56	G115S	-0.002
P27816	G1052E	-0.004
P27816	G990W	-0.004
P27816	P725S	-0.005
Q15691	P173H	-0.037
Q96L34	G316C	-0.007
Q96L34	P503S	0.004
Q96L34	P503L	-0.01
Q96L34	P488S	0.006
Q96L34	P488Q	0.012
Q96L34	P471L	-0.007
Q96L34	P595L	-0.006
Q96L34	P591L	-0.009
Q96L34	G581R	-0.007
Q6VMQ6	G192D	-0.002
Q6VMQ6	G177V	0.001
Q6VMQ6	P126L	0
Q6VMQ6	G73D	-0.005
P33991	G287S	-0.003
P33992	G406E	-0.009
P33992	G401V	-0.005
Q14566	G695R	-0.003
P51608	P172S	-0.011
P51608	P173A	-0.008
P51608	P173R	-0.019
P51608	P176L	-0.013
P51608	P199H	-0.011
P51608	P176S	-0.011
P51608	G161V	-0.024
P51608	G161W	-0.032
P51608	P152A	-0.014
P51608	P225R	-0.011
P51608	P225T	-0.009
Q15648	P749L	-0.01
Q02078	P431H	-0.005
Q02078	P431Q	0
Q02078	P432Q	0.001
Q02078	P196S	-0.002
Q02078	G194R	-0.009
Q02078	G221E	-0.006
Q02078	P257L	-0.005
Q02078	G243D	0.001
Q13164	P728H	-0.005
Q02750	P193S	-0.006
Q02750	P326H	-0.013
Q6WCQ1	G562S	-0.002
Q6WCQ1	G890V	0.002
Q6WCQ1	G885S	0.002
P52701	G54A	-0.002
P52701	G39E	-0.002
P52701	G32C	-0.006
P52701	G39R	0.001
P52701	G45A	0.004
P52701	G46R	0.003
P52701	P44L	-0.005
P52701	P59T	-0.002
P52701	P66L	-0.003
P52701	P67T	-0.001
P52701	P85L	-0.005
P52701	P85S	-0.003
P52701	G1134A	0.001
P52701	G1139S	-0.004
P52701	G1139V	-0.003
P52701	G354V	0.001
P52701	P343L	-0.005
P52701	P1087S	-0.004
P52701	P1087T	-0.004
P52701	P1087R	-0.001
P52701	G1069E	-0.002
P52701	G1069R	0
P52701	G1070C	-0.002
P52701	G1072D	-0.007
P52701	P1073R	-0.006
P52701	P1073S	-0.003
P52701	P1077Q	-0.005
P52701	P1082S	-0.002
P52701	P1086A	-0.001
P52701	P1086R	-0.006
P52701	P1087H	-0.003
P11137	G1630R	-0.002
P11137	P138S	0
P11137	P137L	-0.002
P11137	P135H	-0.001
P11137	P134S	-0.002
P01106	P246S	-0.038
Q9UM54	G400E	-0.001
Q9UM54	G401D	0.001
Q9UM54	G156S	-0.005
Q96HR8	P43S	-0.001
Q96HR8	G24R	-0.007
Q96HR8	G49V	-0.003
P49321	P375S	-0.002
P49321	G409V	-0.002
Q8NEY1	G54S	-0.002
Q8NEY1	G1561S	-0.002
Q8NEY1	G388S	-0.002
O60934	G345V	-0.003
O60934	P700T	0.006
O60934	G12E	-0.008
O60934	G12R	-0.003
O60934	G27V	0
O60934	P6L	-0.009
O60934	G124E	-0.011
O60934	G224E	-0.011
O60934	G224A	-0.005
Q15596	G598V	-0.001
Q9HCD5	G458R	-0.006
O75376	G1147E	-0.001
Q96PU5	G29V	-0.002
P46934	G166S	-0.004
Q13469	G593S	-0.006
Q13469	G891V	-0.005
Q13469	G891R	-0.007
Q13469	G663W	-0.012
Q13469	G878R	-0.003
Q13469	G481R	-0.003
Q13469	P502H	-0.001
Q13469	G481E	-0.002
Q13469	G289S	0
Q13469	P296S	0.004
Q13469	P295L	-0.009
Q13469	G293W	-0.01
Q13469	G293A	-0.008
Q13469	P441S	0.007
Q9BZE4	P561Q	-0.014
Q15233	G391C	-0.057
Q15233	P403L	-0.039
O60500	P993S	-0.009
O60500	P1185L	-0.018
O60500	P1172S	-0.018
O60500	G1173E	-0.024
O60500	P748T	-0.012
P49790	G4E	-0.011
P49790	G11C	-0.02
P49790	G441V	-0.008
Q9UBU9	P74H	0.002
Q9UBU9	G107E	-0.042
Q9UBU9	G43S	-0.02
Q9UBU9	G34A	0.011
P22059	G334C	-0.006
Q9H3D4	G349E	-0.002
Q9H3D4	G349A	-0.004
Q9H3D4	G222E	-0.003
Q9H3D4	P219L	-0.011
Q86YP4	P307R	0.002
Q86YP4	G216S	-0.009
O15350	P435S	-0.004
P27986	P85S	-0.004
P27986	P312L	-0.017
P27986	G321C	-0.006
P11940	P402L	-0.014
Q86U42	G85S	-0.003
Q9H361	G451A	-0.005
Q13310	P421S	-0.001
Q13310	G418R	-0.013
Q13310	G457R	-0.006
Q13153	G277A	-0.008
Q13153	G264C	-0.012
Q8WX93	G618E	-0.003
Q8TEW0	G296S	-0.002
Q8TEW0	G285E	0.001
Q8TEW0	P913Q	-0.002
Q8TEW0	P913L	-0.002
Q8TEW0	P907S	0
Q8TEW0	G1326W	-0.005
P09874	G92E	0.001
Q96IZ0	P121L	-0.018
Q8WUM4	P801S	-0.002
Q15084	G141R	-0.003
Q9BY77	G35V	-0.008
Q96HC4	P90L	-0.012
Q96HC4	G37C	-0.029
Q9NR12	P135S	-0.007
Q6Y7W6	P460T	0.001
Q6Y7W6	G108R	-0.001
Q6Y7W6	G106E	0
Q6Y7W6	G106V	-0.001
Q6Y7W6	G106R	-0.002
Q8IXK0	G549S	-0.001
Q9UPP1	P1008L	-0.012
O75928	P114L	-0.068
O75928	P105L	-0.088
O75928	P484H	-0.049
O75928	P526S	-0.062
O75928	P526L	-0.094
Q13492	P360S	-0.001
Q8NG27	G86E	-0.003
Q8NG27	G116V	-0.007
Q8NG27	G426E	-0.006
Q9HAU0	G395W	-0.013
Q9HAU0	G24D	-0.007
Q9HAU0	G485R	-0.014
Q9HAU0	P598T	-0.005
Q6IQ23	P116L	-0.005
Q6IQ23	G127R	-0.005
Q6IQ23	G483S	-0.004
O00444	P820F	-0.044
O00444	G808D	-0.027
P29590	P857L	-0.039
Q7Z3K3	G528S	-0.009
Q7Z3K3	P488R	-0.004
Q7Z3K3	G475R	0
Q7Z3K3	G475S	-0.004
Q8NEY8	G363R	-0.025
Q8NEY8	P353L	-0.011
O43663	P482L	-0.048
Q92733	P333H	-0.001
P04156	G54S	-0.023
Q92620	G573R	-0.003
P17980	G30V	0.004
O75475	P19L	-0.003
O75475	P29H	0.003
O75475	P22Q	0.002
O75475	P22S	-0.003
Q8WXF1	G193S	-0.027
Q8WXF1	G394D	-0.032
Q8WXF1	G378C	-0.038
Q06124	G163S	-0.008
Q06124	G60A	-0.009
Q06124	G60V	-0.01
Q06124	G60S	-0.006
Q06124	G60R	-0.005
Q8TB72	G201R	-0.003
Q32P51	G227D	-0.005
P35241	P471A	0
Q9UKM9	G231S	-0.007
Q9UKM9	G248S	-0.003
Q9UKM9	G232A	-0.005
Q96S59	G573K	0.005
Q96S59	P333A	-0.002
Q7Z6E9	P575S	-0.002
Q7Z6E9	P602S	-0.002
P98175	P466S	-0.001
P98175	P833A	-0.002
Q96T37	P766S	-0.001
Q96T37	G773E	-0.008
Q5T8P6	P380L	-0.002
Q5T8P6	P383S	-0.003
Q5T8P6	P382H	0.002
Q5T8P6	P380S	0.001
Q5T8P6	G244D	-0.004
Q5T8P6	P335H	0
Q5T8P6	P344L	-0.002
Q14498	G472R	-0.002
Q9BWF3	P103L	-0.013
P78332	P900A	0
P78332	P893S	0
P38159	G8V	-0.002
P38159	G13C	0
P38159	G71A	0.001
P38159	P59Q	0.002
P49792	P3155H	-0.001
Q93062	P150T	-0.035
Q93062	P150L	-0.037
P18754	P112S	-0.007
Q9P258	G17D	-0.007
Q9P2K3	G373R	-0.012
Q92900	P48S	-0.002
P27694	P129H	-0.015
P15927	G204D	0.007
Q9NWB1	G296S	-0.018
Q9NWB1	G303R	-0.01
Q9NWB1	G303E	-0.01
Q9NWB1	G157R	-0.021
Q13546	G446A	-0.011
O76021	G16R	-0.004
P62917	P206S	-0.001
Q9Y6N7	P1308L	-0.002
Q9Y6N7	P1304L	-0.001
Q9Y6N7	P1301S	-0.001
Q9Y6N7	P1298S	0
Q9Y6N7	G1316V	0
Q9Y6N7	G1312D	-0.001
Q9Y6N7	G1312A	-0.001
Q9Y6N7	P1133S	-0.001
Q9Y6N7	P1133L	-0.002
Q9Y6N7	G1156S	0
Q9Y6N7	P1601L	-0.001
Q9Y6N7	P1593T	-0.001
Q9Y6N7	P1190Q	-0.001
Q9Y6N7	P1193A	-0.001
Q9Y6N7	P1188L	-0.001
Q9Y6N7	P1488L	-0.001
Q9Y6N7	P1484S	0
Q9Y6N7	P1484R	-0.001
Q14684	G509E	0.002
P09661	P32S	-0.006
P09661	P32L	-0.008
Q13950	G511S	-0.003
Q13950	P504Q	-0.002
Q13950	G159D	0.001
Q13950	P466H	-0.001
Q9Y265	P146S	-0.02
Q9Y265	P72S	-0.019
Q9Y265	G88D	-0.001
Q9Y6Y8	G228E	-0.014
Q9Y6Y8	G169E	-0.003
Q9Y6Y8	P6T	0.002
Q9UBT2	P551L	-0.004
Q9UBT2	G573V	-0.008
Q9UBT2	G573R	-0.01
O94979	G975R	-0.005
O94979	P958A	0
O94979	P946L	-0.004
O94979	G957R	-0.003
O94979	G957S	-0.001
O94979	G889V	-0.002
O94979	P386L	-0.001
Q9UPN6	P1113L	0
Q14160	G757D	-0.003
Q14160	G737V	-0.005
Q14160	G901V	-0.001
Q14160	G1020A	0
Q14160	P1028Q	0
Q14160	G1012D	-0.004
Q14160	G1118S	-0.002
Q14160	P1129S	-0.002
Q14160	P1284L	-0.001
Q14160	G1278R	-0.002
Q14160	G980R	-0.003
Q14160	P985L	-0.002
Q14160	G983V	-0.001
Q14160	G556R	-0.003
Q14160	P1204T	-0.001
Q14160	G1191S	-0.001
Q9UHD8	P167L	-0.003
Q15047	P457S	-0.002
Q15047	P459A	-0.001
Q15047	G502A	-0.004
Q15047	P529L	-0.002
Q15637	G181R	-0.001
Q15637	G193D	-0.002
Q15637	G193E	-0.002
Q13435	P651S	-0.001
Q99961	P251S	-0.005
Q96B97	P550L	-0.01
Q96B97	G561S	-0.024
Q96B97	G185A	-0.015
O43166	G987V	-0.003
Q96ST3	P36S	-0.002
Q96ST3	P93S	-0.002
Q96ST3	G95R	-0.004
Q5T5P2	G301R	-0.002
Q5T5P2	P331S	-0.002
Q13485	G252V	-0.004
Q13485	P246T	0.002
Q13485	P295L	-0.015
Q13485	P295Q	0
P51531	G752A	-0.002
P51531	G745R	-0.001
P51531	G745E	0
P51531	G1132D	-0.002
P51531	G1132V	-0.003
P51531	G1129V	0
P51532	G784E	-0.005
P51532	G782S	-0.002
P51532	P109L	0.002
P51532	G101V	-0.003
P51532	G1068V	-0.006
P51532	G1068D	-0.006
P51532	P634L	0
P51532	P616L	-0.001
P51532	G630D	-0.003
P51532	G630A	0
P51532	G1031V	-0.002
Q92922	G1047D	-0.001
Q92922	G1026A	-0.001
Q8TAQ2	P1078L	-0.001
Q8TAQ2	P1058H	-0.001
Q8TAQ2	P1058Q	-0.002
Q8TAQ2	G374D	-0.004
Q8TAQ2	G294V	-0.004
Q8TAQ2	G154V	-0.002
Q8TAQ2	G154R	-0.004
Q8TAQ2	G404R	-0.001
Q8TAQ2	G392D	-0.005
Q8TAQ2	P663S	-0.002
Q8TAQ2	G670D	0.001
Q8TAQ2	P775L	-0.004
Q8TAQ2	G778V	-0.005
Q92925	G213E	-0.008
Q7KZF4	G22V	-0.006
Q7KZF4	G859E	-0.006
Q7KZF4	G852W	-0.014
P09012	P145L	-0.026
Q9Y5X1	G126E	-0.003
Q07889	P1255T	-0.018
P48431	P11L	-0.051
Q13501	G320E	-0.063
Q13501	G61S	-0.103
Q9BX66	G1267E	-0.003
P12931	P33L	-0.028
Q14247	P476S	-0.014
Q14247	P480A	-0.018
Q14247	P476L	-0.019
Q96SB4	G248R	-0.004
P78362	P43L	-0.002
P78362	G243D	-0.01
Q9BXP5	P828A	0.003
Q07955	P89S	0.001
Q01130	P95L	-0.041
Q01130	P95T	-0.043
Q01130	P107H	-0.041
Q01130	P96L	-0.041
Q01130	P95S	-0.02
Q13243	G38R	0.003
Q9BWW4	G315R	0.001
Q9BWW4	G315S	-0.002
Q9BWW4	G7V	0.003
Q9BWW4	G14E	0.003
Q08945	G124D	-0.002
Q08945	P550S	0.001
Q15532	P117L	0
P40763	P132S	-0.008
P40763	G126E	0
P40763	G618R	0.004
P40763	P639L	-0.003
P40763	G342S	-0.009
O43815	G25V	0
O43815	G345V	-0.005
Q13033	P44S	-0.005
Q13033	P162S	-0.008
Q13033	G227V	-0.007
Q9NRL3	G42D	0.01
Q9NRL3	G250D	0.003
Q8IWZ8	P67S	0
Q96PV0	G1126S	-0.022
Q96PV0	G388D	-0.018
Q96PV0	G384C	-0.028
Q96PV0	G380E	-0.028
Q96PV0	G375V	-0.03
Q96PV0	P1046Y	-0.013
P17600	G276R	-0.013
Q15750	P368S	-0.002
Q9NYJ8	G639S	-0.003
P49848	G671S	-0.003
P49848	G176R	-0.006
P10636	G205E	-0.008
P10636	P212L	-0.004
P10636	G213E	-0.003
P10636	G208C	-0.009
P10636	G207D	-0.008
P10636	G207E	-0.007
P10636	G205R	-0.005
Q71U36	P360L	-0.041
Q71U36	G29D	-0.033
P68363	G29D	-0.011
Q9BQE3	G106W	-0.019
P07437	G29C	-0.015
Q9UGU0	P1737S	-0.001
Q9UGU0	P1737A	-0.001
Q9UGU0	P324H	-0.001
Q9UGU0	P728S	0
Q9UGU0	G738D	0.003
Q9UGU0	G1501S	0
P17987	G58D	-0.001
P48643	P470L	-0.003
O14776	G400S	-0.001
O14776	P494S	-0.001
Q13148	G287S	-0.039
Q13148	G290A	-0.027
Q13148	G294A	-0.027
Q13148	G294V	-0.037
Q13148	G295S	-0.024
Q13148	G298S	-0.036
Q9HBL0	P937L	-0.002
Q68CZ2	G556E	0
P55072	P774S	-0.001
P15923	P231L	-0.009
P15923	P255Q	0.009
P15923	P248S	-0.004
P15923	G267S	0
P15923	P201S	-0.002
Q9UBB9	P64S	-0.003
Q9UBB9	G191R	-0.001
Q13263	P442L	-0.001
Q04724	P23L	-0.003
Q04726	G419V	-0.009
Q04726	P396S	-0.003
Q04726	P16T	0.001
Q04726	P16S	-0.001
Q04726	G124W	-0.011
Q04726	P158T	-0.002
Q04726	P157H	-0.003
Q04726	P146L	-0.006
Q04726	G139A	0.001
Q04726	G216D	-0.001
Q9UKE5	G1343E	-0.004
Q9UKE5	P1032S	-0.005
Q9UKE5	G744R	-0.003
Q9UKE5	P582S	-0.002
Q9UKE5	P566S	0
Q9UKE5	G575R	-0.002
Q9UKE5	P943L	-0.003
Q9UKE5	P930L	-0.001
Q9UKE5	G946R	0
Q9UKE5	G941E	0
Q9UKE5	P650L	-0.001
Q9UKE5	P642L	0.001
O94842	P4S	-0.005
P04637	P80S	-0.052
P04637	P72H	-0.081
P04637	P71R	-0.06
P04637	P72T	-0.033
P04637	P72A	-0.045
P04637	P72R	-0.051
P04637	P82L	-0.071
P04637	P87Q	-0.042
P04637	P80L	-0.091
P04637	P89S	-0.058
P04637	P85S	-0.047
P04637	P77A	-0.034
P04637	P67S	-0.048
P04637	P85L	-0.105
P04637	P75R	-0.065
P04637	P71L	-0.093
P04637	P72S	-0.042
P04637	P71S	-0.058
P04637	P85T	-0.048
P04637	P77L	-0.097
P04637	P64T	-0.053
P04637	P316T	-0.066
P04637	G302R	-0.052
P04637	G302E	-0.049
P04637	P322S	-0.055
P04637	P322T	-0.054
P04637	P309S	-0.044
P04637	P316L	-0.085
P04637	P300L	-0.084
P04637	P300S	-0.068
P04637	P301S	-0.059
P04637	P322R	-0.059
P04637	P322L	-0.081
P04637	P300A	-0.069
P04637	P318A	-0.054
Q12888	G1331R	-0.014
Q12888	P1770S	-0.007
Q9ULW0	P60L	-0.003
Q9ULW0	G53V	-0.003
Q9Y2W1	P311L	-0.003
Q9Y2W1	P288L	-0.001
Q9UPN9	P642T	0
Q9UPN9	P642S	0.001
Q14669	P242T	-0.001
Q01081	G213S	-0.029
P26368	G301D	-0.055
Q5T6F2	G973R	-0.002
Q9C0C9	G227S	0.002
Q9C0C9	G201V	0
Q9C0C9	P996L	0
Q9C0C9	P949S	0.003
Q9C0C9	P936R	-0.001
Q14694	G742D	-0.002
Q14157	G100R	-0.001
Q14157	G164V	0.001
Q9P275	P353L	0.001
Q9P275	P346S	-0.003
Q9P275	P346L	-0.007
Q9P275	G344R	-0.008
Q9P275	G336W	-0.004
Q9P275	P554S	0.002
Q9P275	G552W	-0.003
Q9P275	P187S	-0.002
Q9P275	P187L	-0.003
Q9P275	G182D	-0.003
P45974	P84H	0.004
P45974	G89E	-0.025
P45974	G411D	0.012
P45974	G399W	-0.01
P45974	G387R	-0.017
P45974	G537R	-0.017
Q9UMX0	G19R	-0.004
Q9NRR5	G346S	-0.002
Q9NRR5	G346C	-0.005
Q9NRR5	G71R	0
Q9NRR5	G71A	-0.001
Q9UHD9	P506T	-0.012
Q9UHD9	P509S	-0.019
Q9UHD9	P525S	-0.011
P38606	P239S	0.003
P40337	P25L	-0.198
P40337	G24D	-0.146
P40337	G39R	-0.136
P40337	P25A	-0.216
P40337	P45R	-0.17
P40337	P40L	-0.203
P40337	P45L	-0.203
P40337	G39S	-0.166
P40337	P40S	-0.213
P40337	G39D	-0.123
O60504	G125W	-0.013
P42768	P218S	0.003
P42768	G11R	-0.009
Q9Y2W2	P159S	-0.003
Q9C0J8	G182R	-0.002
O00308	G213S	0.002
O00308	G143R	-0.001
P46937	G32R	-0.006
P46937	G32A	-0.003
Q9ULM3	G812A	-0.002
Q9ULM3	G804A	-0.003
Q9ULM3	P221L	-0.001
Q9ULM3	P274S	-0.003
Q9UKY1	P448S	-0.007
Q9UKY1	G645A	-0.003
Q9Y2X9	G34S	-0.006
Q5BKZ1	P216L	-0.001
O15014	P1226S	-0.002
Q9UDY2	P471S	-0.009
Q9UDY2	P456L	-0.015
Q9UDY2	P456H	-0.016
Q9UDY2	P439S	-0.009
