# Supplementary material for: Precise prediction of phase-separation key residues by machine learning
Source: Nat Commun. 2024 Mar 26;15:2662. doi: 10.1038/s41467-024-46901-9 (PMC10965946; doi:10.1038/s41467-024-46901-9)
Supplement: Supplementary file 8 — Supplementary Data 4 [file 41467_2024_46901_MOESM8_ESM.xlsx]

## Sheet: sheet1
Supplementary Data File 4: Phase-separating proteins utilized for PSPHunter construction. The dataset is also accessible via our web service (http://psphunter.stemcellding.org/dataset.php).
Uniprot	Entry Name	Gene Names
Q15648	MED1_HUMAN	MED1
P42858	HD_HUMAN	HTT
P15170	ERF3A_HUMAN	GSPT1
P46777	RL5_HUMAN	RPL5
P08758	ANXA5_HUMAN	ANXA5
P62750	RL23A_HUMAN	RPL23A
Q07889	SOS1_HUMAN	SOS1
O14490	DLGP1_HUMAN	DLGAP1
P98179	RBM3_HUMAN	RBM3
Q00994	BEX3_HUMAN	BEX3
Q13094	LCP2_HUMAN	LCP2
O75791	GRAP2_HUMAN	GRAP2
P26368	U2AF2_HUMAN	U2AF2
P52292	IMA1_HUMAN	KPNA2
Q8WV28	BLNK_HUMAN	BLNK
O00444	PLK4_HUMAN	PLK4
Q6NXG1	ESRP1_HUMAN	ESRP1
Q96PK6	RBM14_HUMAN	RBM14
P33240	CSTF2_HUMAN	CSTF2
P01106	MYC_HUMAN	MYC
P61626	LYSC_HUMAN	LYZ
Q16637	SMN_HUMAN	SMN1; SMN2
Q96F86	EDC3_HUMAN	EDC3
P09651	ROA1_HUMAN	HNRNPA1
O60563	CCNT1_HUMAN	CCNT1
Q9UPQ9	TNR6B_HUMAN	TNRC6B
Q14974	IMB1_HUMAN	KPNB1
O00571	DDX3X_HUMAN	DDX3X
P48431	SOX2_HUMAN	SOX2
P04637	P53_HUMAN	TP53
Q9UDY2	ZO2_HUMAN	TJP2
P14618	KPYM_HUMAN	PKM
O43791	SPOP_HUMAN	SPOP
P31483	TIA1_HUMAN	TIA1
P45973	CBX5_HUMAN	CBX5
Q86SG3	DAZ4_HUMAN	DAZ4
P37198	NUP62_HUMAN	NUP62
Q9NWB1	RFOX1_HUMAN	RBFOX1
Q5FBB7	SGO1_HUMAN	SGO1
Q9BYB0	SHAN3_HUMAN	SHANK3
Q9UHD9	UBQL2_HUMAN	UBQLN2
Q92804	RBP56_HUMAN	TAF15
Q92777	SYN2_HUMAN	SYN2
Q15233	NONO_HUMAN	NONO
O43670	ZN207_HUMAN	ZNF207
Q13151	ROA0_HUMAN	HNRNPA0
O60500	NPHN_HUMAN	NPHS1
P17600	SYN1_HUMAN	SYN1
Q32P51	RA1L2_HUMAN	HNRNPA1L2
A0A024RB53	A0A024RB53_HUMAN	HNRPA1
Q13501	SQSTM_HUMAN	SQSTM1
Q96B97	SH3K1_HUMAN	SH3KBP1
P07320	CRGD_HUMAN	CRYGD
P31943	HNRH1_HUMAN	HNRNPH1
Q13627	DYR1A_HUMAN	DYRK1A
P17931	LEG3_HUMAN	LGALS3
O43781	DYRK3_HUMAN	DYRK3
P22087	FBRL_HUMAN	FBL
P11940	PABP1_HUMAN	PABPC1
Q9H0L4	CSTFT_HUMAN	CSTF2T
Q13823	NOG2_HUMAN	GNL2
K7EK33	K7EK33_HUMAN	DAZAP1
Q9H9S0	NANOG_HUMAN	NANOG
P55854	SUMO3_HUMAN	SUMO3
P50995	ANX11_HUMAN	ANXA11
P38432	COIL_HUMAN	COIL
Q99700	ATX2_HUMAN	ATXN2
Q7Z739	YTHD3_HUMAN	YTHDF3
P05067	A4_HUMAN	APP
P10636	TAU_HUMAN	MAPT
Q8WWM7	ATX2L_HUMAN	ATXN2L
G8JLB6	G8JLB6_HUMAN	HNRNPH1
O75683	SURF6_HUMAN	SURF6
Q13283	G3BP1_HUMAN	G3BP1
P00519	ABL1_HUMAN	ABL1
Q8NE35	CPEB3_HUMAN	CPEB3
P23769	GATA2_HUMAN	GATA2
Q14149	MORC3_HUMAN	MORC3
O43561	LAT_HUMAN	LAT
Q01130	SRSF2_HUMAN	SRSF2
P51991	ROA3_HUMAN	HNRNPA3
Q9NY12	GAR1_HUMAN	GAR1
Q16082	HSPB2_HUMAN	HSPB2
Q14011	CIRBP_HUMAN	CIRBP
Q9BZC1	CELF4_HUMAN	CELF4
P08908	5HT1A_HUMAN	HTR1A
O43432	IF4G3_HUMAN	EIF4G3
Q8IZD4	DCP1B_HUMAN	DCP1B
P03372	ESR1_HUMAN	ESR1
O14979	HNRDL_HUMAN	HNRNPDL
Q13148	TADBP_HUMAN	TARDBP
O14980	XPO1_HUMAN	XPO1
Q96PV0	SYGP1_HUMAN	SYNGAP1
Q01085	TIAR_HUMAN	TIAL1
B1PRL2	B1PRL2_HUMAN
Q15717	ELAV1_HUMAN	ELAVL1
Q96EP5	DAZP1_HUMAN	DAZAP1
O76090	BEST1_HUMAN	BEST1
P04156	PRIO_HUMAN	PRNP
P15502	ELN_HUMAN	ELN
O00410	IPO5_HUMAN	IPO5
Q8IUD2	RB6I2_HUMAN	ERC1
Q14781	CBX2_HUMAN	CBX2
P06241	FYN_HUMAN	FYN
P26599	PTBP1_HUMAN	PTBP1
P29590	PML_HUMAN	PML
Q07157	ZO1_HUMAN	TJP1
P31942	HNRH3_HUMAN	HNRNPH3
P23246	SFPQ_HUMAN	SFPQ
Q8N884	CGAS_HUMAN	CGAS
P22626	ROA2_HUMAN	HNRNPA2B1
Q9BYJ9	YTHD1_HUMAN	YTHDF1
P40337	VHL_HUMAN	VHL
Q07666	KHDR1_HUMAN	KHDRBS1
P35555	FBN1_HUMAN	FBN1
D6RBZ0	D6RBZ0_HUMAN	HNRNPAB
Q07352	TISB_HUMAN	ZFP36L1
P62993	GRB2_HUMAN	GRB2
Q71U36	TBA1A_HUMAN	TUBA1A
Q9P2E3	ZNFX1_HUMAN	ZNFX1
P52948	NUP98_HUMAN	NUP98
P83916	CBX1_HUMAN	CBX1
Q14103	HNRPD_HUMAN	HNRNPD
O14641	DVL2_HUMAN	DVL2
P0CG48	UBC_HUMAN	UBC
Q9NSC5	HOME3_HUMAN	HOMER3
Q14247	SRC8_HUMAN	CTTN
Q08379	GOGA2_HUMAN	GOLGA2
P10276	RARA_HUMAN	RARA
P06748	NPM_HUMAN	NPM1
O60885	BRD4_HUMAN	BRD4
Q99729	ROAA_HUMAN	HNRNPAB
Q9GZQ8	MLP3B_HUMAN	MAP1LC3B
P49790	NU153_HUMAN	NUP153
P26196	DDX6_HUMAN	DDX6
O00401	WASL_HUMAN	WASL
Q8IU60	DCP2_HUMAN	DCP2
P78352	DLG4_HUMAN	DLG4
O15169	AXIN1_HUMAN	AXIN1
Q9UER7	DAXX_HUMAN	DAXX
Q15811	ITSN1_HUMAN	ITSN1
Q9Y5A9	YTHD2_HUMAN	YTHDF2
P43243	MATR3_HUMAN	MATR3
P78344	IF4G2_HUMAN	EIF4G2
P24928	RPB1_HUMAN	POLR2A
Q8WXF1	PSPC1_HUMAN	PSPC1
P55795	HNRH2_HUMAN	HNRNPH2
Q96LT7	CI072_HUMAN	C9orf72
Q06787	FMR1_HUMAN	FMR1
P16753	SCAF_HCMVA	UL80
P16333	NCK1_HUMAN	NCK1
Q7Z5Q1	CPEB2_HUMAN	CPEB2
P51608	MECP2_HUMAN	MECP2
Q9UKV8	AGO2_HUMAN	AGO2
O43663	PRC1_HUMAN	PRC1
P10275	ANDR_HUMAN	AR
P35637	FUS_HUMAN	FUS
Q12888	TP53B_HUMAN	TP53BP1
Q9Y4Z0	LSM4_HUMAN	LSM4
Q9NR90	DAZ3_HUMAN	DAZ3
Q01844	EWS_HUMAN	EWSR1
Q9NQI0	DDX4_HUMAN	DDX4
Q15056	IF4H_HUMAN	EIF4H
A0A2R8Y4L2	RA1L3_HUMAN	HNRNPA1L3
Q9NQZ3	DAZ1_HUMAN	DAZ1
P23771	GATA3_HUMAN	GATA3
O75928	PIAS2_HUMAN	PIAS2
